# Supplementary material for: HSV-1 employs UL56 to antagonise expression and function of cGAMP channels
Source: Cell Rep. Author manuscript; Available in PMC 2025 Jul 29. (PMC7617956; doi:10.1016/j.celrep.2024.114122)
Supplement: Table S2 [file EMS206900-supplement-Table_S2.xlsx]

## Sheet: LRRC8C IP
Table S2. List of proteins detected in immunoprecipitates from HSV-1 infected cells. Related to Figure S5C
Project	DPF5_MSQ2073_FL1294_Hblest_LRRC8C PULL DOWN
Quantitation	LFQ-Progenesis QI
Datasearch engine	PEAKS. Input file: PEAKS-PTM42 (searched against Human UniProt); filters prot confidence: 1%FDR at pept and prot level
database	hmSwiss prot_ 20200911 download_seq23155
search parameters	oxidation (M); Deamidation (NQ), phosphorylation (STY); carboamidomethylation (C-fixed)
	10ppm; 0.5Da; trypsin; 2 missed cleavages;
Perseus session	PerS1_PG-PTM42_Hm_1FDRprot-PSM_LRRC8c.sps
perseus input file	DFP5_MSQ2073_FL1294_HBlest_PG_LFQ_PEAKS_LRRC8C_prot_4Per.txt
stats based on	PG normalised Protein Abundance (norm to all proteins)
Missing values	replaced by Normal distribution
perseus stats	STATS not applicable. Fold change (x-y) determined based on Norm Abun (log2)
Perseus Matrix	S1_M0.6(PG output) --> based on NormAbundance (log2; imputation); Fold change
perseus outputs file (matrix)	DA1_Per_S1_M0.6_PG_DFP5_MSQ2073_FL1294_HBlest_LFQ_PEAKS42_LRRC8C_prots.xlxs
		sp	code		N. proteins Identified/quantified				FC= x-y (NormAbun;log2)
		HHV	1	proteins matched to	#unique pept=1; pept =1	#unique pept =1; pept>=2	unique&pept>=2						FC	log2
		Human	0	Human	93	31	591	622	x (HSV) >y (Ctrl)	1			1	0
				Human Herpes virus (HHV)	4	1	40		x (HSV) < y (Ctrl)	-1			1.5	0.584963
													2	1
					HHV		human						3	1.58496
				X=HSV; Y=CTRL	FC x-y>1	FC x-y<-1	FC x-y>1	FC x-y<-1					4	2
				#unique pept=1; pept =1	4	0	20	14
				#unique pept =1; pept>=2	1	0	5	4
				unique&pept>=2	40	0	94	77
									Fold change based on Norm Abun (log2; impt)	Progenesis LFQ:
										NormAbund (log2; impt missing values0		Raw Abundance		Norm abun
Accession (1st prot)	Gene	sp	sp code	Description	Confidence score	Mass	Unique peptides	Peptide count	FC (x-y) = HSV - Ctrl (log2)	1_ctrl (log2NormAbund;impt)	2_hsv (log2NormAbund;impt)	HB-004-2021_1_ctrl (RawAbund)	HB-004-2021_2_hsv (RawAbund)	HB-004-2021_1_ctrl (NormAbund)_1	HB-004-2021_2_hsv (NormAbund)_1	#unique =0; #pep>+1	#unique=1; #pept =1	#unique=1; #pept >=2	#pept&pept>=2	Max fold change	Accession
Q8TDW0	LRC8C	HUMAN	0	Volume-regulated anion channel subunit LRRC8C OS=Homo sapiens OX=9606 GN=LRRC8C PE=1 SV=2	10987	92449.5	180	190	0.0504284	27.2762	27.3266	1.62539e+08	1.94663e+08	162538928	168320960				x	1.03557	Q8TDW0|LRC8C_HUMAN
Q8WTT2	NOC3L	HUMAN	0	Nucleolar complex protein 3 homolog OS=Homo sapiens OX=9606 GN=NOC3L PE=1 SV=1	73.72	92547.8	3	3	2.09774	12.2158	14.3135	4756.87	23547.7	4756.87	20361.2				x	4.28037	Q8WTT2|NOC3L_HUMAN
Q8IWT6	LRC8A	HUMAN	0	Volume-regulated anion channel subunit LRRC8A OS=Homo sapiens OX=9606 GN=LRRC8A PE=1 SV=1	2729.54	94198.6	36	46	-1.46144	21.4279	19.9665	2.82124e+06	1.18481e+06	2.82124e+06	1.02448e+06				x	2.75384	Q8IWT6|LRC8A_HUMAN
Q7L1W4	LRC8D	HUMAN	0	Volume-regulated anion channel subunit LRRC8D OS=Homo sapiens OX=9606 GN=LRRC8D PE=1 SV=1	2146.69	98201.2	36	37	-0.764687	19.0733	18.3086	551598	375470	551598	324660				x	1.699	Q7L1W4|LRC8D_HUMAN
Q6NSJ5	LRC8E	HUMAN	0	Volume-regulated anion channel subunit LRRC8E OS=Homo sapiens OX=9606 GN=LRRC8E PE=1 SV=2	2423.67	90247.1	33	40	-0.256981	20.5081	20.2512	1.49129e+06	1.44328e+06	1491292	1.24797e+06				x	1.19498	Q6NSJ5|LRC8E_HUMAN
Q6P9F7	LRC8B	HUMAN	0	Volume-regulated anion channel subunit LRRC8B OS=Homo sapiens OX=9606 GN=LRRC8B PE=1 SV=2	322.77	92389.7	3	7	-1.0998	15.5002	14.4004	46346.6	25008.7	46346.6	21624.5				x	2.14325	Q6P9F7|LRC8B_HUMAN
Q96AG4	LRC59	HUMAN	0	Leucine-rich repeat-containing protein 59 OS=Homo sapiens OX=9606 GN=LRRC59 PE=1 SV=1	101.84	34930.4	3	3	1.05785	12.4992	13.557	5789.34	13938.6	5789.34	12052.4				x	2.08182	Q96AG4|LRC59_HUMAN
Q92769	HDAC2	HUMAN	0	Histone deacetylase 2 OS=Homo sapiens OX=9606 GN=HDAC2 PE=1 SV=2	201.34	55364.3	2	5	-1.05162	14.7232	13.6715	27046.5	15089.9	27046.5	13047.9				x	2.07286	Q92769|HDAC2_HUMAN
Q13547	HDAC1	HUMAN	0	Histone deacetylase 1 OS=Homo sapiens OX=9606 GN=HDAC1 PE=1 SV=1	146.45	55103.1	1	4	-0.630192	10.974	10.3438	2011.37	1502.91	2011.37	1299.53			x		1.54777	Q13547|HDAC1_HUMAN
P08393	ICP0	HHV11	1	E3 ubiquitin-protein ligase ICP0 OS=Human herpesvirus 1 (strain 17) OX=10299 GN=ICP0 PE=1 SV=1	1118.27	78456.5	19	20	7.85018	10.935	18.7852	1957.75	522447	1957.75	451748				x	230.748	P08393|ICP0_HHV11
P08392	ICP4	HHV11	1	Major viral transcription factor ICP4 OS=Human herpesvirus 1 (strain 17) OX=10299 GN=ICP4 PE=1 SV=1	1261.51	132844	15	23	12.2873	4.93205	17.2194	30.5278	176477	30.5278	152596				x	4998.59	P08392|ICP4_HHV11
P10231	TEG5	HHV11	1	Tegument protein UL47 OS=Human herpesvirus 1 (strain 17) OX=10299 GN=UL47 PE=1 SV=1	3825.19	73816.9	56	62	11.1893	13.7717	24.9609	13985.8	3.77694e+07	13985.8	32658298				x	2335.1	P10231|TEG5_HHV11
P10230	TEG1	HHV11	1	Tegument protein UL46 OS=Human herpesvirus 1 (strain 17) OX=10299 GN=UL46 PE=1 SV=2	2300.74	78241.4	39	40	9.0107	13.9301	22.9408	15609.6	9.31171e+06	15609.6	8051619				x	515.813	P10230|TEG1_HHV11
P04413	US03	HHV11	1	Serine/threonine-protein kinase US3 OS=Human herpesvirus 1 (strain 17) OX=10299 GN=US3 PE=1 SV=1	828.42	52834.6	13	13	5.29286	13.5156	18.8085	11711.4	530962	11711.4	459110				x	39.2021	P04413|US03_HHV11
P10211	GB	HHV11	1	Envelope glycoprotein B OS=Human herpesvirus 1 (strain 17) OX=10299 GN=gB PE=1 SV=1	2745.83	100292	47	49	13.7365	8.67282	22.4093	408.112	6.4419e+06	408.112	5570156				x	13648.6	P10211|GB_HHV11
P04290	UL13	HHV11	1	Serine/threonine-protein kinase UL13 OS=Human herpesvirus 1 (strain 17) OX=10299 GN=UL13 PE=1 SV=1	605.94	57196.9	12	12	6.59575	11.7695	18.3652	3491.09	390504	3491.09	337660				x	96.7203	P04290|UL13_HHV11
P10233	VP22	HHV11	1	Tegument protein VP22 OS=Human herpesvirus 1 (strain 17) OX=10299 GN=UL49 PE=1 SV=1	1395.62	32254	19	19	8.14601	15.7117	23.8577	53664.9	1.75805e+07	53664.9	15201415				x	283.266	P10233|VP22_HHV11
P04485	ICP22	HHV11	1	Transcriptional regulator ICP22 OS=Human herpesvirus 1 (strain 17) OX=10299 GN=ICP22 PE=1 SV=1	354.57	46524.8	7	7	11.6229	6.45017	18.0731	87.437	318917	87.437	275760				x	3153.82	P04485|ICP22_HHV11
P10225	SHUT	HHV11	1	Virion host shutoff protein OS=Human herpesvirus 1 (strain 17) OX=10299 GN=UL41 PE=1 SV=1	691.37	54917.8	12	13	1.85321	17.8543	19.7075	236963	990144	236963	856154				x	3.61303	P10225|SHUT_HHV11
P04488	GE	HHV11	1	Envelope glycoprotein E OS=Human herpesvirus 1 (strain 17) OX=10299 GN=gE PE=1 SV=1	320.4	59093.7	5	5	10.1552	7.99518	18.1503	255.146	336468	255.146	290936				x	1140.28	P04488|GE_HHV11
P06487	GI	HHV11	1	Envelope glycoprotein I OS=Human herpesvirus 1 (strain 17) OX=10299 GN=gI PE=1 SV=1	112.15	41369.5	3	3	7.09286	10.3294	17.4223	1286.65	203129	1286.65	175641				x	136.51	P06487|GI_HHV11
P10228	GC	HHV11	1	Envelope glycoprotein C OS=Human herpesvirus 1 (strain 17) OX=10299 GN=gC PE=1 SV=1	376.25	54998.2	4	5	5.35046	11.0078	16.3583	2059.14	97158.4	2059.14	84010.6				x	40.799	P10228|GC_HHV11
Q69091	GD	HHV11	1	Envelope glycoprotein D OS=Human herpesvirus 1 (strain 17) OX=10299 GN=gD PE=1 SV=1	180.11	43346.9	3	3	3.43344	13.483	16.9164	11449.5	143053	11449.5	123695				x	10.8036	Q69091|GD_HHV11
P06477	GH	HHV11	1	Envelope glycoprotein H OS=Human herpesvirus 1 (strain 17) OX=10299 GN=gH PE=1 SV=1	633.11	90366.2	11	11	5.9581	12.4237	18.3818	5494.15	395016	5494.15	341561				x	62.1681	P06477|GH_HHV11
P10185	GL	HHV11	1	Envelope glycoprotein L OS=Human herpesvirus 1 (strain 17) OX=10299 GN=gL PE=1 SV=1	474.41	24933.5	9	9	3.44418	16.1056	19.5498	70512	887587	70512	767476				x	10.8843	P10185|GL_HHV11
P04487	RNB	HHV11	1	Accessory factor US11 OS=Human herpesvirus 1 (strain 17) OX=10299 GN=US11 PE=1 SV=1	364.72	17757.1	7	7	7.68494	14.9812	22.6662	32344.7	7.69747e+06	32344.7	6655821				x	205.778	P04487|RNB_HHV11
P04294	AN	HHV11	1	Alkaline nuclease OS=Human herpesvirus 1 (strain 17) OX=10299 GN=UL12 PE=1 SV=1	351.58	67508.3	6	6	8.74986	6.71881	15.4687	105.333	52441.9	105.333	45345.3				x	430.496	P04294|AN_HHV11
P10209	CVC2	HHV11	1	Capsid vertex component 2 OS=Human herpesvirus 1 (strain 17) OX=10299 GN=CVC2 PE=1 SV=1	540.93	62670.1	11	11	9.57998	6.78804	16.368	110.51	97816.4	110.51	84579.6				x	765.353	P10209|CVC2_HHV11
P04293	DPOL	HHV11	1	DNA polymerase catalytic subunit OS=Human herpesvirus 1 (strain 17) OX=10299 GN=UL30 PE=1 SV=2	496.04	136421	11	11	6.51016	8.88119	15.3913	471.523	49705.2	471.523	42978.9				x	91.1491	P04293|DPOL_HHV11
P10226	PAP	HHV11	1	DNA polymerase processivity factor OS=Human herpesvirus 1 (strain 17) OX=10299 GN=UL42 PE=1 SV=1	276.69	51159.2	6	6	5.76564	10.275	16.0407	1239.06	77959.8	1239.06	67410				x	54.4041	P10226|PAP_HHV11
P10221	ITP	HHV11	1	Inner tegument protein OS=Human herpesvirus 1 (strain 17) OX=10299 GN=UL37 PE=1 SV=1	156.77	120556	4	4	5.46624	8.95688	14.4231	496.924	25406.1	496.924	21968.1				x	44.2081	P10221|ITP_HHV11
P06491	MCP	HHV11	1	Major capsid protein OS=Human herpesvirus 1 (strain 17) OX=10299 GN=MCP PE=1 SV=1	1380.21	149083	24	24	7.63035	9.85574	17.4861	926.561	212317	926.561	183586				x	198.137	P06491|MCP_HHV11
P10238	ICP27	HHV11	1	mRNA export factor OS=Human herpesvirus 1 (strain 17) OX=10299 GN=UL54 PE=1 SV=1	1378.41	55253.1	21	21	9.41945	11.9268	21.3462	3893.31	3.08321e+06	3893.31	2665983				x	684.76	P10238|ICP27_HHV11
P10215	NEC1	HHV11	1	Nuclear egress protein 1 OS=Human herpesvirus 1 (strain 17) OX=10299 GN=NEC1 PE=1 SV=1	472.07	33953.1	9	9	7.51388	11.6384	19.1522	3187.82	673819	3187.82	582635				x	182.769	P10215|NEC1_HHV11
P10218	NEC2	HHV11	1	Nuclear egress protein 2 OS=Human herpesvirus 1 (strain 17) OX=10299 GN=NEC2 PE=1 SV=1	434.23	29790.3	7	7	9.00802	10.7978	19.8058	1780.16	1.05996e+06	1780.16	916523				x	514.854	P10218|NEC2_HHV11
P10190	PORTL	HHV11	1	Portal protein OS=Human herpesvirus 1 (strain 17) OX=10299 GN=UL6 PE=1 SV=1	1017.66	74091.6	18	18	5.50685	12.2903	17.7972	5009.03	263406	5009.03	227761				x	45.4701	P10190|PORTL_HHV11
P10208	UL24	HHV11	1	Protein UL24 OS=Human herpesvirus 1 (strain 17) OX=10299 GN=UL24 PE=1 SV=1	272.17	29476.4	6	6	10.7963	7.73172	18.528	212.559	437141	212.559	377985				x	1778.26	P10208|UL24_HHV11
P10240	UL56	HHV11	1	Protein UL56 OS=Human herpesvirus 1 (strain 17) OX=10299 GN=UL56 PE=1 SV=2	204.01	25320.5	4	4	4.23005	13.257	17.487	9789.17	212453	9789.17	183703				x	18.766	P10240|UL56_HHV11
P06485	US02	HHV11	1	Protein US2 OS=Human herpesvirus 1 (strain 17) OX=10299 GN=US2 PE=1 SV=3	328.04	32470.8	5	5	10.7947	6.62172	17.4164	98.4771	202309	98.4771	174932				x	1776.37	P06485|US02_HHV11
P10193	OBP	HHV11	1	Replication origin-binding protein OS=Human herpesvirus 1 (strain 17) OX=10299 GN=UL9 PE=1 SV=1	82.03	94261.7	2	2	5.48519	8.93456	14.4198	489.296	25346.8	489.296	21916.8				x	44.7926	P10193|OBP_HHV11
P08543	RIR1	HHV11	1	Ribonucleoside-diphosphate reductase large subunit OS=Human herpesvirus 1 (strain 17) OX=10299 GN=RIR1 PE=1 SV=2	1073.33	124050	22	22	9.69443	7.67471	17.3691	204.323	195784	204.323	169290				x	828.543	P08543|RIR1_HHV11
P10224	RIR2	HHV11	1	Ribonucleoside-diphosphate reductase small subunit OS=Human herpesvirus 1 (strain 17) OX=10299 GN=RIR2 PE=3 SV=1	99.65	38019.2	2	2	6.19168	8.45138	14.6431	350.041	29590.1	350.041	25585.8				x	73.0938	P10224|RIR2_HHV11
P10239	TEG6	HHV11	1	Tegument protein UL55 OS=Human herpesvirus 1 (strain 17) OX=10299 GN=UL55 PE=3 SV=1	59.5	20492.6	2	2	7.41386	7.98517	15.399	253.382	49970.8	253.382	43208.6				x	170.527	P10239|TEG6_HHV11
P06492	VP16	HHV11	1	Tegument protein VP16 OS=Human herpesvirus 1 (strain 17) OX=10299 GN=UL48 PE=1 SV=1	889.9	54345.4	13	13	6.91848	12.7898	19.7083	7081.39	990684	7081.39	856621				x	120.968	P06492|VP16_HHV11
P03176	KITH	HHV11	1	Thymidine kinase OS=Human herpesvirus 1 (strain 17) OX=10299 GN=TK PE=1 SV=4	165.66	40972	3	3	8.33703	8.88949	17.2265	474.246	177356	474.246	153356				x	323.367	P03176|KITH_HHV11
P32888	TRX1	HHV11	1	Triplex capsid protein 1 OS=Human herpesvirus 1 (strain 17) OX=10299 GN=TRX1 PE=1 SV=1	370.95	50263.4	6	6	5.54117	12.5153	18.0565	5854.55	315281	5854.55	272616				x	46.5648	P32888|TRX1_HHV11
P10202	TRX2	HHV11	1	Triplex capsid protein 2 OS=Human herpesvirus 1 (strain 17) OX=10299 GN=TRX2 PE=1 SV=1	108.49	34270.8	2	2	2.96869	11.0437	14.0123	0	19110.9	0	16524.7				x	Infinity	P10202|TRX2_HHV11
P06486	US10	HHV11	1	Virion protein US10 OS=Human herpesvirus 1 (strain 17) OX=10299 GN=US10 PE=1 SV=1	364.28	34055.7	7	7	4.15143	12.6804	16.8319	6564.38	134910	6564.38	116654				x	17.7707	P06486|US10_HHV11
P13292	US02	HHV2H	1	Protein US2 OS=Human herpesvirus 2 (strain HG52) OX=10315 GN=US2 PE=1 SV=3	43.98	32780.6	1	1	5.91082	11.4087	17.3195	2718.65	189162	2718.65	163564		x			60.1636	P13292|US02_HHV2H
P10229	EV45	HHV11	1	Envelope protein UL45 OS=Human herpesvirus 1 (strain 17) OX=10299 GN=UL45 PE=3 SV=1	80.16	18180	1	1	5.49459	11.3807	16.8753	2666.46	139033	2666.46	120219		x			45.0854	P10229|EV45_HHV11
P10210	SCAF	HHV11	1	Capsid scaffolding protein OS=Human herpesvirus 1 (strain 17) OX=10299 GN=UL26 PE=1 SV=1	62.18	66470.8	1	1	4.48075	9.68465	14.1654	0	21249.9	0	18374.3		x			Infinity	P10210|SCAF_HHV11
P10187	NP03	HHV11	1	Nuclear phosphoprotein UL3 OS=Human herpesvirus 1 (strain 17) OX=10299 GN=UL3 PE=3 SV=1	37.75	25609	1	1	3.30081	9.80229	13.1031	0	10175.9	0	8798.83		x			Infinity	P10187|NP03_HHV11
P90493	ICP4	HHV2H	1	Major viral transcription factor ICP4 homolog OS=Human herpesvirus 2 (strain HG52) OX=10315 GN=ICP4 PE=3 SV=1	427.67	135103	1	9	2.66674	11.0216	13.6883	2078.87	15266.7	2078.88	13200.7			x		6.34994	P90493|ICP4_HHV2H
P10234	DUT	HHV11	1	Deoxyuridine 5'-triphosphate nucleotidohydrolase OS=Human herpesvirus 1 (strain 17) OX=10299 GN=DUT PE=3 SV=1	444.6	39127.9	8	8	1.8281	14.5775	16.4056	24449.1	100397	24449.1	86810.9				x	3.55068	P10234|DUT_HHV11
P52272	HNRPM	HUMAN	0	Heterogeneous nuclear ribonucleoprotein M OS=Homo sapiens OX=9606 GN=HNRNPM PE=1 SV=3	4671.76	77515.5	85	86	1.96076	20.2014	22.1622	1.2057e+06	5.42794e+06	1.2057e+06	4.69341e+06				x	3.89268	P52272|HNRPM_HUMAN
P23246	SFPQ	HUMAN	0	Splicing factor, proline- and glutamine-rich OS=Homo sapiens OX=9606 GN=SFPQ PE=1 SV=2	2684.94	76149.6	45	46	1.60356	20.3945	21.9981	1.37834e+06	4.84421e+06	1.37834e+06	4.18867e+06				x	3.03893	P23246|SFPQ_HUMAN
Q9Y2W1	TR150	HUMAN	0	Thyroid hormone receptor-associated protein 3 OS=Homo sapiens OX=9606 GN=THRAP3 PE=1 SV=2	725.43	108666	13	14	0.335476	16.5197	16.8552	93957.5	137109	93957.5	118555				x	1.26179	Q9Y2W1|TR150_HUMAN
Q6Y7W6	GGYF2	HUMAN	0	GRB10-interacting GYF protein 2 OS=Homo sapiens OX=9606 GN=GIGYF2 PE=1 SV=1	1922.23	150070	32	32	2.62284	16.4495	19.0723	89491.6	637505	89491.6	551235				x	6.15963	Q6Y7W6|GGYF2_HUMAN
O60573	IF4E2	HUMAN	0	Eukaryotic translation initiation factor 4E type 2 OS=Homo sapiens OX=9606 GN=EIF4E2 PE=1 SV=1	410.23	28362	7	7	5.99515	11.8646	17.8597	3729.02	275081	3729.02	237856				x	63.7851	O60573|IF4E2_HUMAN
Q15233	NONO	HUMAN	0	Non-POU domain-containing octamer-binding protein OS=Homo sapiens OX=9606 GN=NONO PE=1 SV=4	2048.72	54231.5	32	35	1.32184	20.8515	22.1734	1.89205e+06	5.47005e+06	1.89205e+06	4.72983e+06				x	2.49984	Q15233|NONO_HUMAN
P06748	NPM	HUMAN	0	Nucleophosmin OS=Homo sapiens OX=9606 GN=NPM1 PE=1 SV=2	2111	32575	32	32	1.03149	21.6126	22.6441	3.20667e+06	7.5807e+06	3206673	6.55485e+06				x	2.04413	P06748|NPM_HUMAN
Q9H0A0	NAT10	HUMAN	0	RNA cytidine acetyltransferase OS=Homo sapiens OX=9606 GN=NAT10 PE=1 SV=2	1690.48	115730	31	34	1.30635	16.6396	17.946	102100	292028	102100	252510				x	2.47315	Q9H0A0|NAT10_HUMAN
P43243	MATR3	HUMAN	0	Matrin-3 OS=Homo sapiens OX=9606 GN=MATR3 PE=1 SV=2	1563.39	94623.1	29	29	3.04725	16.1607	19.2079	73257.5	700345	73257.5	605572				x	8.26636	P43243|MATR3_HUMAN
Q14690	RRP5	HUMAN	0	Protein RRP5 homolog OS=Homo sapiens OX=9606 GN=PDCD11 PE=1 SV=3	1226.31	208699	25	25	2.38283	14.0174	16.4002	16582.8	100025	16582.8	86488.9				x	5.21559	Q14690|RRP5_HUMAN
O76021	RL1D1	HUMAN	0	Ribosomal L1 domain-containing protein 1 OS=Homo sapiens OX=9606 GN=RSL1D1 PE=1 SV=3	1096.36	54972.6	23	23	1.01749	17.7534	18.7709	220957	517306	220957	447302				x	2.02439	O76021|RL1D1_HUMAN
Q16531	DDB1	HUMAN	0	DNA damage-binding protein 1 OS=Homo sapiens OX=9606 GN=DDB1 PE=1 SV=1	973.26	126968	22	22	1.03459	16.1156	17.1502	71004.5	168219	71004.5	145455				x	2.04854	Q16531|DDB1_HUMAN
Q15029	U5S1	HUMAN	0	116 kDa U5 small nuclear ribonucleoprotein component OS=Homo sapiens OX=9606 GN=EFTUD2 PE=1 SV=1	1202.36	109436	21	23	2.447	16.4818	18.9288	91521.3	577150	91521.3	499048				x	5.45281	Q15029|U5S1_HUMAN
Q8IX01	SUGP2	HUMAN	0	SURP and G-patch domain-containing protein 2 OS=Homo sapiens OX=9606 GN=SUGP2 PE=1 SV=2	997.34	120207	20	20	2.65626	14.0501	16.7063	16962.6	123666	16962.6	106932				x	6.30395	Q8IX01|SUGP2_HUMAN
Q96PK6	RBM14	HUMAN	0	RNA-binding protein 14 OS=Homo sapiens OX=9606 GN=RBM14 PE=1 SV=2	1032.23	69491.6	20	21	2.22701	16.8898	19.1168	121435	657482	121435	568509				x	4.68161	Q96PK6|RBM14_HUMAN
O00567	NOP56	HUMAN	0	Nucleolar protein 56 OS=Homo sapiens OX=9606 GN=NOP56 PE=1 SV=4	1200.28	66050	20	20	1.41233	16.5944	18.0067	98946.8	304580	98946.8	263364				x	2.66167	O00567|NOP56_HUMAN
P46087	NOP2	HUMAN	0	Probable 28S rRNA (cytosine(4447)-C(5))-methyltransferase OS=Homo sapiens OX=9606 GN=NOP2 PE=1 SV=2	1057.96	89301.8	20	20	1.09816	17.4696	18.5678	181498	449362	181498	388553				x	2.14081	P46087|NOP2_HUMAN
Q9NVP1	DDX18	HUMAN	0	ATP-dependent RNA helicase DDX18 OS=Homo sapiens OX=9606 GN=DDX18 PE=1 SV=2	1111.88	75406.9	19	19	1.0218	16.365	17.3868	84401.2	198192	84401.2	171372				x	2.03045	Q9NVP1|DDX18_HUMAN
P61978	HNRPK	HUMAN	0	Heterogeneous nuclear ribonucleoprotein K OS=Homo sapiens OX=9606 GN=HNRNPK PE=1 SV=1	995.21	50976.3	18	18	1.18296	18.2971	19.4801	322099	845750	322099	731300				x	2.27042	P61978|HNRPK_HUMAN
Q9Y2X3	NOP58	HUMAN	0	Nucleolar protein 58 OS=Homo sapiens OX=9606 GN=NOP58 PE=1 SV=1	837.92	59578.3	15	15	1.51409	16.0233	17.5374	66602.7	220001	66602.7	190230				x	2.85619	Q9Y2X3|NOP58_HUMAN
Q8IY81	SPB1	HUMAN	0	pre-rRNA 2'-O-ribose RNA methyltransferase FTSJ3 OS=Homo sapiens OX=9606 GN=FTSJ3 PE=1 SV=2	762.67	96558.5	14	15	1.18866	16.1108	17.2995	70769.2	186558	70769.2	161312				x	2.27941	Q8IY81|SPB1_HUMAN
P38159	RBMX	HUMAN	0	RNA-binding motif protein, X chromosome OS=Homo sapiens OX=9606 GN=RBMX PE=1 SV=3	757.09	42331.8	13	13	1.11887	17.8147	18.9335	230541	579041	230541	500683				x	2.17177	P38159|RBMX_HUMAN
Q9NW13	RBM28	HUMAN	0	RNA-binding protein 28 OS=Homo sapiens OX=9606 GN=RBM28 PE=1 SV=3	602.27	85737.6	12	12	2.07325	14.9512	17.0245	31678.9	154180	31678.9	133315				x	4.20833	Q9NW13|RBM28_HUMAN
Q8TDN6	BRX1	HUMAN	0	Ribosome biogenesis protein BRX1 homolog OS=Homo sapiens OX=9606 GN=BRIX1 PE=1 SV=2	626.03	41401.4	12	12	1.18917	15.905	17.0941	61358.3	161806	61358.2	139910				x	2.28022	Q8TDN6|BRX1_HUMAN
Q9UNX4	WDR3	HUMAN	0	WD repeat-containing protein 3 OS=Homo sapiens OX=9606 GN=WDR3 PE=1 SV=1	600.32	106099	11	11	1.27397	14.7228	15.9968	27040.1	75623.7	27040.1	65390				x	2.41827	Q9UNX4|WDR3_HUMAN
Q99848	EBP2	HUMAN	0	Probable rRNA-processing protein EBP2 OS=Homo sapiens OX=9606 GN=EBNA1BP2 PE=1 SV=2	509.27	34852	11	11	1.25274	17.5573	18.81	192870	531524	192870	459596				x	2.38294	Q99848|EBP2_HUMAN
Q8TED0	UTP15	HUMAN	0	U3 small nucleolar RNA-associated protein 15 homolog OS=Homo sapiens OX=9606 GN=UTP15 PE=1 SV=3	419.11	58415.3	10	10	2.14667	13.5671	15.7137	12136.5	62151.3	12136.5	53740.8				x	4.42804	Q8TED0|UTP15_HUMAN
Q14137	BOP1	HUMAN	0	Ribosome biogenesis protein BOP1 OS=Homo sapiens OX=9606 GN=BOP1 PE=1 SV=2	426.78	83629.5	10	10	1.71626	14.1056	15.8218	17627.8	66987	17627.8	57922.1				x	3.28583	Q14137|BOP1_HUMAN
Q9GZL7	WDR12	HUMAN	0	Ribosome biogenesis protein WDR12 OS=Homo sapiens OX=9606 GN=WDR12 PE=1 SV=2	467.33	47708	10	10	1.31203	14.4746	15.7867	22766.6	65374	22766.6	56527.4				x	2.48291	Q9GZL7|WDR12_HUMAN
Q15269	PWP2	HUMAN	0	Periodic tryptophan protein 2 homolog OS=Homo sapiens OX=9606 GN=PWP2 PE=2 SV=2	502.27	102452	10	11	1.01963	15.5242	16.5438	47123.3	110489	47123.3	95537.5				x	2.0274	Q15269|PWP2_HUMAN
P07910	HNRPC	HUMAN	0	Heterogeneous nuclear ribonucleoproteins C1/C2 OS=Homo sapiens OX=9606 GN=HNRNPC PE=1 SV=4	878.74	33670	8	15	3.24026	16.9615	20.2017	127620	1.39469e+06	127620	1.20596e+06				x	9.44963	P07910|HNRPC_HUMAN
O43660	PLRG1	HUMAN	0	Pleiotropic regulator 1 OS=Homo sapiens OX=9606 GN=PLRG1 PE=1 SV=1	419.03	57193.9	8	8	1.85934	14.7024	16.5617	26659.5	111871	26659.5	96732				x	3.62843	O43660|PLRG1_HUMAN
O00541	PESC	HUMAN	0	Pescadillo homolog OS=Homo sapiens OX=9606 GN=PES1 PE=1 SV=1	355.73	68002.7	8	8	1.59953	13.4594	15.0589	11263.7	39476.1	11263.7	34134.1				x	3.03045	O00541|PESC_HUMAN
Q9P2K5	MYEF2	HUMAN	0	Myelin expression factor 2 OS=Homo sapiens OX=9606 GN=MYEF2 PE=1 SV=3	351.56	64121.7	8	8	1.54797	15.2549	16.8028	39099.4	132222	39099.4	114329				x	2.92406	Q9P2K5|MYEF2_HUMAN
O60832	DKC1	HUMAN	0	H/ACA ribonucleoprotein complex subunit DKC1 OS=Homo sapiens OX=9606 GN=DKC1 PE=1 SV=3	408.31	57674.2	8	8	1.09195	14.879	15.9709	30130.9	74279.7	30130.9	64227.9				x	2.13163	O60832|DKC1_HUMAN
Q86UK7	ZN598	HUMAN	0	E3 ubiquitin-protein ligase ZNF598 OS=Homo sapiens OX=9606 GN=ZNF598 PE=1 SV=1	340.84	98637	7	7	4.41416	11.8492	16.2634	3689.44	90971	3689.44	78660.5				x	21.3204	Q86UK7|ZN598_HUMAN
Q9H6W3	RIOX1	HUMAN	0	Ribosomal oxygenase 1 OS=Homo sapiens OX=9606 GN=RIOX1 PE=1 SV=2	426.11	71085.7	7	8	3.56081	15.1717	18.7325	36908.7	503717	36908.7	435552				x	11.8008	Q9H6W3|RIOX1_HUMAN
Q9H583	HEAT1	HUMAN	0	HEAT repeat-containing protein 1 OS=Homo sapiens OX=9606 GN=HEATR1 PE=1 SV=3	310.72	242368	7	7	2.79925	12.1186	14.9178	4446.82	35797.6	4446.82	30953.4				x	6.96078	Q9H583|HEAT1_HUMAN
Q9UKM9	RALY	HUMAN	0	RNA-binding protein Raly OS=Homo sapiens OX=9606 GN=RALY PE=1 SV=1	301.55	32463.2	7	8	2.36559	14.0414	16.407	16860.7	100493	16860.7	86893.9				x	5.15365	Q9UKM9|RALY_HUMAN
Q15366	PCBP2	HUMAN	0	Poly(rC)-binding protein 2 OS=Homo sapiens OX=9606 GN=PCBP2 PE=1 SV=1	710.21	38580.1	7	12	1.74705	17.519	19.2661	187824	729142	187824	630472				x	3.35671	Q15366|PCBP2_HUMAN
Q9NVI7	ATD3A	HUMAN	0	ATPase family AAA domain-containing protein 3A OS=Homo sapiens OX=9606 GN=ATAD3A PE=1 SV=2	725.56	71369.2	7	15	1.72337	13.8669	15.5903	14940.1	57054.1	14940.1	49333.3				x	3.30208	Q9NVI7|ATD3A_HUMAN
Q96HS1	PGAM5	HUMAN	0	Serine/threonine-protein phosphatase PGAM5, mitochondrial OS=Homo sapiens OX=9606 GN=PGAM5 PE=1 SV=2	313.38	32004.5	7	7	1.4924	17.4113	18.9037	174311	567193	174311	490438				x	2.81358	Q96HS1|PGAM5_HUMAN
Q9P2N5	RBM27	HUMAN	0	RNA-binding protein 27 OS=Homo sapiens OX=9606 GN=RBM27 PE=1 SV=2	327.69	118718	7	7	1.09499	13.5598	14.6547	12075.2	29830.8	12075.2	25794				x	2.13612	Q9P2N5|RBM27_HUMAN
Q9BVJ6	UT14A	HUMAN	0	U3 small nucleolar RNA-associated protein 14 homolog A OS=Homo sapiens OX=9606 GN=UTP14A PE=1 SV=1	307.25	87977.8	7	7	1.03582	13.5909	14.6268	12339	29257.6	12339	25298.4				x	2.05028	Q9BVJ6|UT14A_HUMAN
Q9H6R4	NOL6	HUMAN	0	Nucleolar protein 6 OS=Homo sapiens OX=9606 GN=NOL6 PE=1 SV=2	318.45	127593	6	6	2.99711	13.0615	16.0586	8548.51	78932.6	8548.51	68251.2				x	7.98398	Q9H6R4|NOL6_HUMAN
Q15397	PUM3	HUMAN	0	Pumilio homolog 3 OS=Homo sapiens OX=9606 GN=PUM3 PE=1 SV=3	290.53	73584.5	6	6	2.84569	12.9463	15.792	7892.7	65616.1	7892.7	56736.7				x	7.1885	Q15397|PUM3_HUMAN
Q969X6	UTP4	HUMAN	0	U3 small nucleolar RNA-associated protein 4 homolog OS=Homo sapiens OX=9606 GN=UTP4 PE=1 SV=1	292.87	76890.2	6	6	2.3214	12.8496	15.171	7380.96	42664.9	7380.96	36891.4				x	4.99818	Q969X6|UTP4_HUMAN
Q15056	IF4H	HUMAN	0	Eukaryotic translation initiation factor 4H OS=Homo sapiens OX=9606 GN=EIF4H PE=1 SV=5	358.95	27385.1	6	7	2.25776	17.3345	19.5923	165274	914126	165274	790423				x	4.78249	Q15056|IF4H_HUMAN
Q14692	BMS1	HUMAN	0	Ribosome biogenesis protein BMS1 homolog OS=Homo sapiens OX=9606 GN=BMS1 PE=1 SV=1	309.78	145807	6	6	1.56904	13.4298	14.9988	11034.8	37864.9	11034.8	32740.9				x	2.96707	Q14692|BMS1_HUMAN
Q9Y3Y2	CHTOP	HUMAN	0	Chromatin target of PRMT1 protein OS=Homo sapiens OX=9606 GN=CHTOP PE=1 SV=2	359.37	26396.6	6	6	1.5304	15.7679	17.2983	55797.8	186406	55797.8	161181				x	2.88866	Q9Y3Y2|CHTOP_HUMAN
Q9H8H2	DDX31	HUMAN	0	Probable ATP-dependent RNA helicase DDX31 OS=Homo sapiens OX=9606 GN=DDX31 PE=1 SV=2	261.17	94087.1	6	6	1.16393	13.3128	14.4767	10175.4	26367.9	10175.4	22799.7				x	2.24066	Q9H8H2|DDX31_HUMAN
Q9H8H0	NOL11	HUMAN	0	Nucleolar protein 11 OS=Homo sapiens OX=9606 GN=NOL11 PE=1 SV=1	244.29	81123.6	5	5	3.25314	11.7196	14.9727	3372.48	37186.7	3372.48	32154.5				x	9.53436	Q9H8H0|NOL11_HUMAN
O00566	MPP10	HUMAN	0	U3 small nucleolar ribonucleoprotein protein MPP10 OS=Homo sapiens OX=9606 GN=MPHOSPH10 PE=1 SV=2	209.73	78863.8	5	5	2.54734	12.6559	15.2032	6453.59	43628.8	6453.59	37724.8				x	5.84555	O00566|MPP10_HUMAN
Q03701	CEBPZ	HUMAN	0	CCAAT/enhancer-binding protein zeta OS=Homo sapiens OX=9606 GN=CEBPZ PE=1 SV=3	209.79	120974	5	5	2.25585	12.5876	14.8435	6155.24	33999.4	6155.23	29398.4				x	4.77617	Q03701|CEBPZ_HUMAN
Q15050	RRS1	HUMAN	0	Ribosome biogenesis regulatory protein homolog OS=Homo sapiens OX=9606 GN=RRS1 PE=1 SV=2	288.63	41193.3	5	5	1.8741	15.3273	17.2014	41111.9	174290	41111.9	150705				x	3.66572	Q15050|RRS1_HUMAN
Q9Y3C1	NOP16	HUMAN	0	Nucleolar protein 16 OS=Homo sapiens OX=9606 GN=NOP16 PE=1 SV=2	237.86	21188.3	5	5	1.25224	13.9517	15.204	15844.7	43651	15844.7	37744				x	2.38212	Q9Y3C1|NOP16_HUMAN
Q8IWA0	WDR75	HUMAN	0	WD repeat-containing protein 75 OS=Homo sapiens OX=9606 GN=WDR75 PE=1 SV=1	150.39	94498.8	5	5	1.13306	14.1492	15.2823	18169.3	46086	18169.3	39849.5				x	2.19323	Q8IWA0|WDR75_HUMAN
Q9NQ29	LUC7L	HUMAN	0	Putative RNA-binding protein Luc7-like 1 OS=Homo sapiens OX=9606 GN=LUC7L PE=1 SV=1	477.66	43728	5	9	1.11728	16.1269	17.2442	71561.9	179541	71561.9	155245				x	2.16938	Q9NQ29|LUC7L_HUMAN
Q5BKZ1	ZN326	HUMAN	0	DBIRD complex subunit ZNF326 OS=Homo sapiens OX=9606 GN=ZNF326 PE=1 SV=2	247.52	65653.9	4	4	6.46832	10.1703	16.6387	1152.34	118001	1152.34	102033				x	88.544	Q5BKZ1|ZN326_HUMAN
Q15061	WDR43	HUMAN	0	WD repeat-containing protein 43 OS=Homo sapiens OX=9606 GN=WDR43 PE=1 SV=3	154.04	74890.7	4	4	2.27042	12.7054	14.9758	6678.89	37266.1	6678.89	32223.1				x	4.82463	Q15061|WDR43_HUMAN
O15213	WDR46	HUMAN	0	WD repeat-containing protein 46 OS=Homo sapiens OX=9606 GN=WDR46 PE=1 SV=3	183.83	68071.1	4	4	1.56888	13.2371	14.8059	9655.02	33126.9	9655.02	28644.1				x	2.96675	O15213|WDR46_HUMAN
Q92804	RBP56	HUMAN	0	TATA-binding protein-associated factor 2N OS=Homo sapiens OX=9606 GN=TAF15 PE=1 SV=1	429.93	61829.9	4	6	1.26789	15.4809	16.7488	45731.4	127361	45731.4	110126				x	2.4081	Q92804|RBP56_HUMAN
Q9NXF1	TEX10	HUMAN	0	Testis-expressed protein 10 OS=Homo sapiens OX=9606 GN=TEX10 PE=1 SV=2	198.21	105674	4	4	1.18028	13.7575	14.9378	13848.8	36296.2	13848.8	31384.4				x	2.26621	Q9NXF1|TEX10_HUMAN
P36873	PP1G	HUMAN	0	Serine/threonine-protein phosphatase PP1-gamma catalytic subunit OS=Homo sapiens OX=9606 GN=PPP1CC PE=1 SV=1	170.59	36983.8	4	4	1.00745	14.7429	15.7504	27419.2	63749.1	27419.2	55122.4				x	2.01036	P36873|PP1G_HUMAN
Q2TAY7	SMU1	HUMAN	0	WD40 repeat-containing protein SMU1 OS=Homo sapiens OX=9606 GN=SMU1 PE=1 SV=2	123.98	57543.9	3	3	2.95221	11.8194	14.7716	3613.93	32346.8	3613.93	27969.5				x	7.73935	Q2TAY7|SMU1_HUMAN
Q8NI27	THOC2	HUMAN	0	THO complex subunit 2 OS=Homo sapiens OX=9606 GN=THOC2 PE=1 SV=2	146.82	182774	3	3	1.82432	11.7063	13.5306	3341.46	13685.4	3341.46	11833.4				x	3.54139	Q8NI27|THOC2_HUMAN
Q96G21	IMP4	HUMAN	0	U3 small nucleolar ribonucleoprotein protein IMP4 OS=Homo sapiens OX=9606 GN=IMP4 PE=1 SV=1	156.36	33756.6	3	3	1.74196	13.0554	14.7974	8512.98	32931.4	8512.98	28475				x	3.34489	Q96G21|IMP4_HUMAN
Q9NWT1	PK1IP	HUMAN	0	p21-activated protein kinase-interacting protein 1 OS=Homo sapiens OX=9606 GN=PAK1IP1 PE=1 SV=2	177.49	43963.9	3	3	1.66283	13.5979	15.2607	12398.4	45401.8	12398.4	39257.9				x	3.16636	Q9NWT1|PK1IP_HUMAN
P56537	IF6	HUMAN	0	Eukaryotic translation initiation factor 6 OS=Homo sapiens OX=9606 GN=EIF6 PE=1 SV=1	185.03	26599.1	3	3	1.24749	15.7459	16.9934	54953.7	150895	54953.7	130476				x	2.37428	P56537|IF6_HUMAN
Q13573	SNW1	HUMAN	0	SNW domain-containing protein 1 OS=Homo sapiens OX=9606 GN=SNW1 PE=1 SV=1	144.79	61494.5	3	3	1.22688	12.8367	14.0636	7315.24	19801.7	7315.24	17122.1				x	2.3406	Q13573|SNW1_HUMAN
Q5QJE6	TDIF2	HUMAN	0	Deoxynucleotidyltransferase terminal-interacting protein 2 OS=Homo sapiens OX=9606 GN=DNTTIP2 PE=1 SV=2	122.16	84469.1	3	3	1.14671	13.5109	14.6576	11673.2	29890.3	11673.2	25845.5				x	2.21408	Q5QJE6|TDIF2_HUMAN
O00746	NDKM	HUMAN	0	Nucleoside diphosphate kinase, mitochondrial OS=Homo sapiens OX=9606 GN=NME4 PE=1 SV=1	100.34	20658.6	3	3	1.07596	12.2486	13.3246	4866.34	11864.4	4866.34	10258.9				x	2.10813	O00746|NDKM_HUMAN
O00422	SAP18	HUMAN	0	Histone deacetylase complex subunit SAP18 OS=Homo sapiens OX=9606 GN=SAP18 PE=1 SV=1	126.87	17561.1	3	3	1.00511	11.7169	12.722	3366.22	7813.72	3366.22	6756.34				x	2.0071	O00422|SAP18_HUMAN
P62993	GRB2	HUMAN	0	Growth factor receptor-bound protein 2 OS=Homo sapiens OX=9606 GN=GRB2 PE=1 SV=1	84.48	25206.3	2	2	4.26025	9.73969	13.9999	854.944	18947.3	854.944	16383.3				x	19.163	P62993|GRB2_HUMAN
Q9NYH9	UTP6	HUMAN	0	U3 small nucleolar RNA-associated protein 6 homolog OS=Homo sapiens OX=9606 GN=UTP6 PE=2 SV=2	91.23	70194	2	2	3.17034	11.0896	14.26	2179.28	22689.7	2179.28	19619.2				x	9.00262	Q9NYH9|UTP6_HUMAN
O60287	NPA1P	HUMAN	0	Nucleolar pre-ribosomal-associated protein 1 OS=Homo sapiens OX=9606 GN=URB1 PE=1 SV=4	103.86	254386	2	2	2.60218	10.2484	12.8506	0	8541.87	0	7385.96				x	Infinity	O60287|NPA1P_HUMAN
Q86U42	PABP2	HUMAN	0	Polyadenylate-binding protein 2 OS=Homo sapiens OX=9606 GN=PABPN1 PE=1 SV=3	91.16	32749.1	2	2	2.57762	12.7724	15.35	6996.25	48300.5	6996.25	41764.3				x	5.96953	Q86U42|PABP2_HUMAN
Q9Y3T9	NOC2L	HUMAN	0	Nucleolar complex protein 2 homolog OS=Homo sapiens OX=9606 GN=NOC2L PE=1 SV=4	81.15	84919.4	2	2	2.46682	11.058	13.5248	2131.99	13630.7	2131.99	11786.1				x	5.52824	Q9Y3T9|NOC2L_HUMAN
P38432	COIL	HUMAN	0	Coilin OS=Homo sapiens OX=9606 GN=COIL PE=1 SV=1	115.77	62608.4	2	2	2.39337	12.2537	14.6471	4883.55	29672.7	4883.54	25657.3				x	5.25383	P38432|COIL_HUMAN
Q9NV31	IMP3	HUMAN	0	U3 small nucleolar ribonucleoprotein protein IMP3 OS=Homo sapiens OX=9606 GN=IMP3 PE=1 SV=1	97.45	21850.1	2	2	2.28501	12.8496	15.1346	7381.06	41602.6	7381.06	35972.8				x	4.87366	Q9NV31|IMP3_HUMAN
O14646	CHD1	HUMAN	0	Chromodomain-helicase-DNA-binding protein 1 OS=Homo sapiens OX=9606 GN=CHD1 PE=1 SV=2	87.83	196687	2	2	1.97954	10.559	12.5385	1508.57	6880.41	1508.57	5949.33				x	3.94368	O14646|CHD1_HUMAN
Q14978	NOLC1	HUMAN	0	Nucleolar and coiled-body phosphoprotein 1 OS=Homo sapiens OX=9606 GN=NOLC1 PE=1 SV=2	113.16	73603.3	2	3	1.94151	12.0165	13.958	4143.09	18404.5	4143.09	15913.9				x	3.84107	Q14978|NOLC1_HUMAN
Q15149	PLEC	HUMAN	0	Plectin OS=Homo sapiens OX=9606 GN=PLEC PE=1 SV=3	63.87	531796	2	2	1.81044	12.7264	14.5369	6776.98	27490.3	6776.98	23770.2				x	3.50749	Q15149|PLEC_HUMAN
Q9H7B2	RPF2	HUMAN	0	Ribosome production factor 2 homolog OS=Homo sapiens OX=9606 GN=RPF2 PE=1 SV=2	86.69	35582.9	2	2	1.67565	15.0197	16.6953	33217.4	122725	33217.4	106117				x	3.19463	Q9H7B2|RPF2_HUMAN
O75683	SURF6	HUMAN	0	Surfeit locus protein 6 OS=Homo sapiens OX=9606 GN=SURF6 PE=1 SV=3	107.04	41450.4	2	2	1.61076	13.4341	15.0449	11067.9	39093	11067.9	33802.8				x	3.05412	O75683|SURF6_HUMAN
P0DOY2	IGLC2	HUMAN;P0DOY3	0	Immunoglobulin lambda constant 2 OS=Homo sapiens OX=9606 GN=IGLC2 PE=1 SV=1	99.41	11293.6	2	2	1.59537	12.4353	14.0307	5538.58	19355.3	5538.58	16736.1				x	3.02172	P0DOY2|IGLC2_HUMAN;P0DOY3|IGLC3_HUMAN
O15446	RPA34	HUMAN	0	DNA-directed RNA polymerase I subunit RPA34 OS=Homo sapiens OX=9606 GN=POLR1G PE=1 SV=1	62.37	54985.7	2	2	1.59414	13.7817	15.3758	14083.1	49173.1	14083.1	42518.9				x	3.01915	O15446|RPA34_HUMAN
Q9Y3A4	RRP7A	HUMAN	0	Ribosomal RNA-processing protein 7 homolog A OS=Homo sapiens OX=9606 GN=RRP7A PE=1 SV=2	122.24	32334	2	2	1.25346	14.1103	15.3638	17686	48764.7	17686	42165.7				x	2.38413	Q9Y3A4|RRP7A_HUMAN
P62258	1433E	HUMAN	0	14-3-3 protein epsilon OS=Homo sapiens OX=9606 GN=YWHAE PE=1 SV=1	175.59	29173.9	2	4	1.17213	13.8403	15.0125	14667.4	38224.8	14667.4	33052.1				x	2.25344	P62258|1433E_HUMAN
Q9NX24	NHP2	HUMAN	0	H/ACA ribonucleoprotein complex subunit 2 OS=Homo sapiens OX=9606 GN=NHP2 PE=1 SV=1	121.18	17201	2	2	1.15226	14.5599	15.7121	24152.1	62081.8	24152.1	53680.7				x	2.22261	Q9NX24|NHP2_HUMAN
Q9NV06	DCA13	HUMAN	0	DDB1- and CUL4-associated factor 13 OS=Homo sapiens OX=9606 GN=DCAF13 PE=1 SV=2	104.7	51402.2	2	2	1.11677	13.5797	14.6965	12243.6	30707	12243.6	26551.6				x	2.1686	Q9NV06|DCA13_HUMAN
Q9BTC0	DIDO1	HUMAN	0	Death-inducer obliterator 1 OS=Homo sapiens OX=9606 GN=DIDO1 PE=1 SV=5	46.47	243870	2	2	1.07901	11.6687	12.7477	3255.58	7954.07	3255.58	6877.69				x	2.11258	Q9BTC0|DIDO1_HUMAN
Q9Y221	NIP7	HUMAN	0	60S ribosome subunit biogenesis protein NIP7 homolog OS=Homo sapiens OX=9606 GN=NIP7 PE=1 SV=1	100.28	20462.6	2	2	1.05968	15.9903	17.05	65098.3	156932	65098.3	135696				x	2.08447	Q9Y221|NIP7_HUMAN
Q9NY61	AATF	HUMAN	0	Protein AATF OS=Homo sapiens OX=9606 GN=AATF PE=1 SV=1	114.99	63133	2	2	0.989319	13.4993	14.4886	11579.8	26586.5	11579.8	22988.7				x	1.98525	Q9NY61|AATF_HUMAN
Q12923	PTN13	HUMAN	0	Tyrosine-protein phosphatase non-receptor type 13 OS=Homo sapiens OX=9606 GN=PTPN13 PE=1 SV=2	64.04	276903	1	2	4.734	11.2326	15.9666	2406.33	74059.2	2406.33	64037.2			x		26.612	Q12923|PTN13_HUMAN
P31946	1433B	HUMAN	0	14-3-3 protein beta/alpha OS=Homo sapiens OX=9606 GN=YWHAB PE=1 SV=3	167.95	28082.4	1	4	2.46591	9.57854	12.0445	764.591	4885.27	764.591	4224.18			x		5.52476	P31946|1433B_HUMAN
P61204	ARF3	HUMAN;P84077	0	ADP-ribosylation factor 3 OS=Homo sapiens OX=9606 GN=ARF3 PE=1 SV=2	168.15	20600.8	1	3	2.40966	12.6598	15.0695	6471.25	39766.3	6471.25	34385			x		5.3135	P61204|ARF3_HUMAN;P84077|ARF1_HUMAN
Q5T9A4	ATD3B	HUMAN	0	ATPase family AAA domain-containing protein 3B OS=Homo sapiens OX=9606 GN=ATAD3B PE=1 SV=1	369.79	72573	1	9	1.11714	13.511	14.6282	11674.1	29286	11674.1	25322.9			x		2.16916	Q5T9A4|ATD3B_HUMAN
Q99547	MPH6	HUMAN	0	M-phase phosphoprotein 6 OS=Homo sapiens OX=9606 GN=MPHOSPH6 PE=1 SV=2	78.1	19023.7	1	2	1.03284	11.0078	12.0406	2059.07	4872.31	2059.07	4212.97			x		2.04605	Q99547|MPH6_HUMAN
P82663	RT25	HUMAN	0	28S ribosomal protein S25, mitochondrial OS=Homo sapiens OX=9606 GN=MRPS25 PE=1 SV=1	84.16	20116.4	2	2	0.98107	12.3674	13.3485	5284.11	12062.8	5284.11	10430.5				x	1.97393	P82663|RT25_HUMAN
Q07666	KHDR1	HUMAN	0	KH domain-containing, RNA-binding, signal transduction-associated protein 1 OS=Homo sapiens OX=9606 GN=KHDRBS1 PE=1 SV=1	189.11	48227.3	4	4	0.976635	16.4061	17.3827	86841.1	197637	86841.1	170892				x	1.96787	Q07666|KHDR1_HUMAN
Q92841	DDX17	HUMAN	0	Probable ATP-dependent RNA helicase DDX17 OS=Homo sapiens OX=9606 GN=DDX17 PE=1 SV=2	1774.17	80272.6	25	33	0.955652	18.79	19.7456	453263	1.01666e+06	453263	879084				x	1.93946	Q92841|DDX17_HUMAN
Q92552	RT27	HUMAN	0	28S ribosomal protein S27, mitochondrial OS=Homo sapiens OX=9606 GN=MRPS27 PE=1 SV=3	347.93	47611.4	6	6	0.955503	14.6255	15.581	25275.9	56687.6	25275.9	49016.4				x	1.93926	Q92552|RT27_HUMAN
P09661	RU2A	HUMAN	0	U2 small nuclear ribonucleoprotein A' OS=Homo sapiens OX=9606 GN=SNRPA1 PE=1 SV=2	93.18	28415.6	2	2	0.947582	13.3902	14.3378	10736.1	23946.5	10736.1	20706				x	1.92864	P09661|RU2A_HUMAN
P55795	HNRH2	HUMAN	0	Heterogeneous nuclear ribonucleoprotein H2 OS=Homo sapiens OX=9606 GN=HNRNPH2 PE=1 SV=1	617.03	49263.6	3	10	0.944334	16.4616	17.4059	90245.4	200837	90245.4	173659				x	1.9243	P55795|HNRH2_HUMAN
Q9Y676	RT18B	HUMAN	0	28S ribosomal protein S18b, mitochondrial OS=Homo sapiens OX=9606 GN=MRPS18B PE=1 SV=1	99.99	29395.6	2	2	0.943323	14.5855	15.5288	24584.4	54673.3	24584.4	47274.7				x	1.92295	Q9Y676|RT18B_HUMAN
Q99459	CDC5L	HUMAN	0	Cell division cycle 5-like protein OS=Homo sapiens OX=9606 GN=CDC5L PE=1 SV=2	1515.35	92250.7	29	29	0.937735	16.8294	17.7671	116454	257981	116454	223070				x	1.91552	Q99459|CDC5L_HUMAN
P50402	EMD	HUMAN	0	Emerin OS=Homo sapiens OX=9606 GN=EMD PE=1 SV=1	296.84	28993.9	5	5	0.933442	14.8325	15.766	29176.6	64442.8	29176.6	55722.2				x	1.90983	P50402|EMD_HUMAN
P78316	NOP14	HUMAN	0	Nucleolar protein 14 OS=Homo sapiens OX=9606 GN=NOP14 PE=1 SV=3	276.14	97668.4	5	5	0.924339	13.8968	14.8212	15253.2	33478	15253.2	28947.7				x	1.89781	P78316|NOP14_HUMAN
P18085	ARF4	HUMAN	0	ADP-ribosylation factor 4 OS=Homo sapiens OX=9606 GN=ARF4 PE=1 SV=3	146.13	20510.8	1	3	0.923358	11.8352	12.7585	3653.73	8013.86	3653.73	6929.39			x		1.89652	P18085|ARF4_HUMAN
Q9NUD5	ZCHC3	HUMAN	0	Zinc finger CCHC domain-containing protein 3 OS=Homo sapiens OX=9606 GN=ZCCHC3 PE=1 SV=2	563.54	43547.4	9	9	0.91828	16.9601	17.8784	127496	278659	127496	240950				x	1.88986	Q9NUD5|ZCHC3_HUMAN
Q9BZE4	NOG1	HUMAN	0	Nucleolar GTP-binding protein 1 OS=Homo sapiens OX=9606 GN=GTPBP4 PE=1 SV=3	758.65	73964.6	16	16	0.913506	15.9171	16.8306	61877	134793	61877	116553				x	1.88362	Q9BZE4|NOG1_HUMAN
Q9Y2P8	RCL1	HUMAN	0	RNA 3'-terminal phosphate cyclase-like protein OS=Homo sapiens OX=9606 GN=RCL1 PE=1 SV=3	93.55	40842.7	2	2	0.913072	13.7367	14.6497	13650.5	29727.5	13650.5	25704.7				x	1.88305	Q9Y2P8|RCL1_HUMAN
Q9NQ55	SSF1	HUMAN	0	Suppressor of SWI4 1 homolog OS=Homo sapiens OX=9606 GN=PPAN PE=2 SV=1	245.73	53193.9	6	6	0.909313	15.3608	16.2701	42078.7	91398.4	42078.7	79030.1				x	1.87815	Q9NQ55|SSF1_HUMAN
Q9UMS4	PRP19	HUMAN	0	Pre-mRNA-processing factor 19 OS=Homo sapiens OX=9606 GN=PRPF19 PE=1 SV=1	784.5	55180.8	13	13	0.906189	18.7429	19.6491	438700	950832	438700	822162				x	1.87409	Q9UMS4|PRP19_HUMAN
Q6RFH5	WDR74	HUMAN	0	WD repeat-containing protein 74 OS=Homo sapiens OX=9606 GN=WDR74 PE=1 SV=1	85.01	42441.3	2	2	0.90616	12.8083	13.7144	7172.47	15545.2	7172.47	13441.6				x	1.87405	Q6RFH5|WDR74_HUMAN
P82930	RT34	HUMAN	0	28S ribosomal protein S34, mitochondrial OS=Homo sapiens OX=9606 GN=MRPS34 PE=1 SV=2	83.9	25650.5	2	2	0.895564	13.788	14.6835	14144.6	30432	14144.6	26313.8				x	1.86034	P82930|RT34_HUMAN
Q8IZL8	PELP1	HUMAN	0	Proline-, glutamic acid- and leucine-rich protein 1 OS=Homo sapiens OX=9606 GN=PELP1 PE=1 SV=2	444.76	119700	8	8	0.876913	15.7608	16.6377	55524.3	117925	55524.3	101967				x	1.83644	Q8IZL8|PELP1_HUMAN
O95985	TOP3B	HUMAN	0	DNA topoisomerase 3-beta-1 OS=Homo sapiens OX=9606 GN=TOP3B PE=1 SV=1	206.73	96662	5	5	0.875687	13.6685	14.5442	13020.4	27629.8	13020.4	23890.8				x	1.83488	O95985|TOP3B_HUMAN
P22087	FBRL	HUMAN	0	rRNA 2'-O-methyltransferase fibrillarin OS=Homo sapiens OX=9606 GN=FBL PE=1 SV=2	418.07	33784.2	6	7	0.858868	16.6738	17.5327	104548	219283	104548	189609				x	1.81361	P22087|FBRL_HUMAN
Q12788	TBL3	HUMAN	0	Transducin beta-like protein 3 OS=Homo sapiens OX=9606 GN=TBL3 PE=1 SV=2	709.02	89034.6	12	12	0.858039	15.326	16.1841	41076.8	86107	41076.8	74454.7				x	1.81257	Q12788|TBL3_HUMAN
Q04837	SSBP	HUMAN	0	Single-stranded DNA-binding protein, mitochondrial OS=Homo sapiens OX=9606 GN=SSBP1 PE=1 SV=1	125.58	17259.7	3	3	0.852068	15.5557	16.4078	48165.1	100549	48165.1	86942.2				x	1.80509	Q04837|SSBP_HUMAN
Q9NZM5	NOP53	HUMAN	0	Ribosome biogenesis protein NOP53 OS=Homo sapiens OX=9606 GN=NOP53 PE=1 SV=2	166.25	54389.2	3	3	0.825293	14.6077	15.433	24967	51162.4	24967	44239				x	1.77189	Q9NZM5|NOP53_HUMAN
P82650	RT22	HUMAN	0	28S ribosomal protein S22, mitochondrial OS=Homo sapiens OX=9606 GN=MRPS22 PE=1 SV=1	77.1	41280.4	2	2	0.808226	13.9697	14.7779	16043.2	32489.1	16043.2	28092.6				x	1.75106	P82650|RT22_HUMAN
Q12899	TRI26	HUMAN	0	Tripartite motif-containing protein 26 OS=Homo sapiens OX=9606 GN=TRIM26 PE=1 SV=1	445.64	62166	9	9	0.794449	16.1972	16.9916	75134.1	150708	75134.1	130314				x	1.73442	Q12899|TRI26_HUMAN
P31943	HNRH1	HUMAN	0	Heterogeneous nuclear ribonucleoprotein H OS=Homo sapiens OX=9606 GN=HNRNPH1 PE=1 SV=4	1210.36	49229.5	10	19	0.79204	19.0221	19.8142	532395	1.06613e+06	532395	921854				x	1.73152	P31943|HNRH1_HUMAN
Q9Y4W2	LAS1L	HUMAN	0	Ribosomal biogenesis protein LAS1L OS=Homo sapiens OX=9606 GN=LAS1L PE=1 SV=2	260.67	83064.9	4	5	0.785531	13.0569	13.8424	8521.28	16987.1	8521.28	14688.4				x	1.72373	Q9Y4W2|LAS1L_HUMAN
Q5JTH9	RRP12	HUMAN	0	RRP12-like protein OS=Homo sapiens OX=9606 GN=RRP12 PE=1 SV=2	106.31	143702	1	2	0.78262	14.0481	14.8307	16939.1	33699.9	16939.1	29139.6			x		1.72025	Q5JTH9|RRP12_HUMAN
Q9NY12	GAR1	HUMAN	0	H/ACA ribonucleoprotein complex subunit 1 OS=Homo sapiens OX=9606 GN=GAR1 PE=1 SV=1	78.91	22347.9	2	2	0.760031	15.3289	16.0889	41158.6	80611.8	41158.6	69703.2				x	1.69353	Q9NY12|GAR1_HUMAN
Q9Y3B4	SF3B6	HUMAN	0	Splicing factor 3B subunit 6 OS=Homo sapiens OX=9606 GN=SF3B6 PE=1 SV=1	122.8	14584.9	2	2	0.748158	14.4993	15.2475	23159.3	44987.3	23159.3	38899.5				x	1.67965	Q9Y3B4|SF3B6_HUMAN
O43159	RRP8	HUMAN	0	Ribosomal RNA-processing protein 8 OS=Homo sapiens OX=9606 GN=RRP8 PE=1 SV=2	182.33	50714.8	4	4	0.745861	14.0816	14.8275	17337.5	33624.7	17337.5	29074.5				x	1.67698	O43159|RRP8_HUMAN
Q9P2E9	RRBP1	HUMAN	0	Ribosome-binding protein 1 OS=Homo sapiens OX=9606 GN=RRBP1 PE=1 SV=5	1435.56	152456	25	26	0.730774	15.8656	16.5964	59706.3	114591	59706.3	99084.4				x	1.65953	Q9P2E9|RRBP1_HUMAN
Q8NEJ9	NGDN	HUMAN	0	Neuroguidin OS=Homo sapiens OX=9606 GN=NGDN PE=1 SV=1	209.97	35894.1	3	3	0.727829	13.8267	14.5546	14529.8	27829.5	14529.8	24063.5				x	1.65615	Q8NEJ9|NGDN_HUMAN
Q15365	PCBP1	HUMAN	0	Poly(rC)-binding protein 1 OS=Homo sapiens OX=9606 GN=PCBP1 PE=1 SV=2	463.57	37497.8	4	9	0.701174	17.3309	18.0321	164862	309986	164862	268037				x	1.62583	Q15365|PCBP1_HUMAN
Q9HCE1	MOV10	HUMAN	0	Helicase MOV-10 OS=Homo sapiens OX=9606 GN=MOV10 PE=1 SV=2	1088.19	113671	23	23	0.701107	16.7401	17.4412	109464	205813	109464	177962				x	1.62575	Q9HCE1|MOV10_HUMAN
Q15393	SF3B3	HUMAN	0	Splicing factor 3B subunit 3 OS=Homo sapiens OX=9606 GN=SF3B3 PE=1 SV=4	656.71	135577	14	14	0.68379	15.5779	16.2616	48910.6	90863.7	48910.6	78567.7				x	1.60635	Q15393|SF3B3_HUMAN
Q9BYN8	RT26	HUMAN	0	28S ribosomal protein S26, mitochondrial OS=Homo sapiens OX=9606 GN=MRPS26 PE=1 SV=1	166.86	24211.7	4	4	0.67808	14.6676	15.3457	26025	48157.1	26025	41640.3				x	1.60001	Q9BYN8|RT26_HUMAN
Q9BRD0	BUD13	HUMAN	0	BUD13 homolog OS=Homo sapiens OX=9606 GN=BUD13 PE=1 SV=1	293.94	70520.9	6	6	0.676989	14.2975	14.9745	20136.5	37232.7	20136.5	32194.2				x	1.5988	Q9BRD0|BUD13_HUMAN
P48634	PRC2A	HUMAN	0	Protein PRRC2A OS=Homo sapiens OX=9606 GN=PRRC2A PE=1 SV=3	762.67	228861	13	15	0.676226	16.0509	16.7272	67891.5	125466	67891.5	108488				x	1.59795	P48634|PRC2A_HUMAN
Q7Z417	NUFP2	HUMAN	0	Nuclear fragile X mental retardation-interacting protein 2 OS=Homo sapiens OX=9606 GN=NUFIP2 PE=1 SV=1	929.39	76121.2	16	16	0.66987	16.9448	17.6146	126148	232101	126148	200693				x	1.59093	Q7Z417|NUFP2_HUMAN
P05386	RLA1	HUMAN	0	60S acidic ribosomal protein P1 OS=Homo sapiens OX=9606 GN=RPLP1 PE=1 SV=1	405.27	11513.9	3	6	0.668926	17.986	18.6549	259606	477340	259606	412744				x	1.58989	P05386|RLA1_HUMAN
P14866	HNRPL	HUMAN	0	Heterogeneous nuclear ribonucleoprotein L OS=Homo sapiens OX=9606 GN=HNRNPL PE=1 SV=2	331.29	64132.8	9	9	0.666531	16.019	16.6855	66403	121893	66403	105398				x	1.58725	P14866|HNRPL_HUMAN
O15381	NVL	HUMAN	0	Nuclear valosin-containing protein-like OS=Homo sapiens OX=9606 GN=NVL PE=1 SV=1	1226.31	95050.8	23	23	0.664248	16.9805	17.6447	129312	236997	129312	204926				x	1.58474	O15381|NVL_HUMAN
Q8NI36	WDR36	HUMAN	0	WD repeat-containing protein 36 OS=Homo sapiens OX=9606 GN=WDR36 PE=1 SV=1	577.02	105322	11	11	0.658661	15.8616	16.5203	59541.8	108704	59541.8	93993.6				x	1.57862	Q8NI36|WDR36_HUMAN
Q14684	RRP1B	HUMAN	0	Ribosomal RNA processing protein 1 homolog B OS=Homo sapiens OX=9606 GN=RRP1B PE=1 SV=3	1064.36	84427.5	21	22	0.614981	17.2374	17.8524	154521	273693	154521	236656				x	1.53154	Q14684|RRP1B_HUMAN
Q9Y388	RBMX2	HUMAN	0	RNA-binding motif protein, X-linked 2 OS=Homo sapiens OX=9606 GN=RBMX2 PE=1 SV=2	75.16	37335.6	2	2	0.609723	13.7549	14.3647	13824.5	24397.2	13824.5	21095.7				x	1.52597	Q9Y388|RBMX2_HUMAN
Q13151	ROA0	HUMAN	0	Heterogeneous nuclear ribonucleoprotein A0 OS=Homo sapiens OX=9606 GN=HNRNPA0 PE=1 SV=1	283.24	30840.7	6	6	0.607073	17.1473	17.7544	145164	255712	145164	221108				x	1.52316	Q13151|ROA0_HUMAN
P51116	FXR2	HUMAN	0	Fragile X mental retardation syndrome-related protein 2 OS=Homo sapiens OX=9606 GN=FXR2 PE=1 SV=2	2078.43	74223.4	29	35	0.591188	19.5845	20.1757	786190	1.36974e+06	786190	1184385				x	1.50649	P51116|FXR2_HUMAN
Q08211	DHX9	HUMAN	0	ATP-dependent RNA helicase A OS=Homo sapiens OX=9606 GN=DHX9 PE=1 SV=4	2897.05	140958	50	50	0.589621	19.3671	19.9567	676188	1.17681e+06	676188	1.01756e+06				x	1.50485	Q08211|DHX9_HUMAN
Q9BVI4	NOC4L	HUMAN	0	Nucleolar complex protein 4 homolog OS=Homo sapiens OX=9606 GN=NOC4L PE=1 SV=1	65.33	58467.8	2	2	0.578848	13.2614	13.8402	9819.17	16961.8	9819.17	14666.5				x	1.49366	Q9BVI4|NOC4L_HUMAN
Q9BQG0	MBB1A	HUMAN	0	Myb-binding protein 1A OS=Homo sapiens OX=9606 GN=MYBBP1A PE=1 SV=2	2987.52	148854	51	53	0.561146	18.4685	19.0296	362713	618915	362713	535162				x	1.47544	Q9BQG0|MBB1A_HUMAN
P01876	IGHA1	HUMAN	0	Immunoglobulin heavy constant alpha 1 OS=Homo sapiens OX=9606 GN=IGHA1 PE=1 SV=2	167.16	37654.7	3	3	0.556814	16.3788	16.9356	85212.7	144967	85212.7	125349				x	1.47102	P01876|IGHA1_HUMAN
Q9NZI8	IF2B1	HUMAN	0	Insulin-like growth factor 2 mRNA-binding protein 1 OS=Homo sapiens OX=9606 GN=IGF2BP1 PE=1 SV=2	1432.35	63480.7	24	25	0.556133	19.6451	20.2013	819934	1.39424e+06	819934	1205569				x	1.47032	Q9NZI8|IF2B1_HUMAN
Q8TDD1	DDX54	HUMAN	0	ATP-dependent RNA helicase DDX54 OS=Homo sapiens OX=9606 GN=DDX54 PE=1 SV=2	534.12	98594.9	13	13	0.538023	15.0171	15.5551	33158.5	55680.4	33158.5	48145.5				x	1.45198	Q8TDD1|DDX54_HUMAN
Q9BSC4	NOL10	HUMAN	0	Nucleolar protein 10 OS=Homo sapiens OX=9606 GN=NOL10 PE=1 SV=1	208.42	80301.6	5	5	0.507489	13.4027	13.9102	10830	17805.1	10830	15395.7				x	1.42157	Q9BSC4|NOL10_HUMAN
Q9NX58	LYAR	HUMAN	0	Cell growth-regulating nucleolar protein OS=Homo sapiens OX=9606 GN=LYAR PE=1 SV=2	520.46	43614.8	8	8	0.502062	17.0718	17.5738	137759	225633	137759	195099				x	1.41624	Q9NX58|LYAR_HUMAN
Q9BVP2	GNL3	HUMAN	0	Guanine nucleotide-binding protein-like 3 OS=Homo sapiens OX=9606 GN=GNL3 PE=1 SV=2	549.9	61993.3	10	10	0.501822	16.7619	17.2638	111134	181994	111134	157366				x	1.416	Q9BVP2|GNL3_HUMAN
Q9H0D6	XRN2	HUMAN	0	5'-3' exoribonuclease 2 OS=Homo sapiens OX=9606 GN=XRN2 PE=1 SV=1	361.83	108583	7	7	0.499389	14.5002	14.9996	23174.3	37886.5	23174.3	32759.6				x	1.41361	Q9H0D6|XRN2_HUMAN
Q7L2E3	DHX30	HUMAN	0	ATP-dependent RNA helicase DHX30 OS=Homo sapiens OX=9606 GN=DHX30 PE=1 SV=1	2256.44	133938	45	45	0.493692	17.7532	18.2469	220931	359765	220931	311081				x	1.40804	Q7L2E3|DHX30_HUMAN
Q8N684	CPSF7	HUMAN	0	Cleavage and polyadenylation specificity factor subunit 7 OS=Homo sapiens OX=9606 GN=CPSF7 PE=1 SV=1	95.33	52050.1	2	2	0.493082	13.3263	13.8194	10271.4	16718.9	10271.4	14456.5				x	1.40745	Q8N684|CPSF7_HUMAN
Q9Y4P3	TBL2	HUMAN	0	Transducin beta-like protein 2 OS=Homo sapiens OX=9606 GN=TBL2 PE=1 SV=1	269.55	49797.9	5	5	0.492643	15.002	15.4946	32813.4	53394.6	32813.4	46169.1				x	1.40702	Q9Y4P3|TBL2_HUMAN
Q9NXV2	KCTD5	HUMAN	0	BTB/POZ domain-containing protein KCTD5 OS=Homo sapiens OX=9606 GN=KCTD5 PE=1 SV=1	261.49	26092.5	4	4	0.475451	15.3544	15.8299	41893.1	67361.9	41893.1	58246.3				x	1.39035	Q9NXV2|KCTD5_HUMAN
O00571	DDX3X	HUMAN	0	ATP-dependent RNA helicase DDX3X OS=Homo sapiens OX=9606 GN=DDX3X PE=1 SV=3	764.73	73243.6	13	15	0.463387	16.7623	17.2257	111164	177256	111164	153269				x	1.37877	O00571|DDX3X_HUMAN
Q9HC36	MRM3	HUMAN	0	rRNA methyltransferase 3, mitochondrial OS=Homo sapiens OX=9606 GN=MRM3 PE=1 SV=2	201.81	47020.1	3	3	0.463207	15.1285	15.5917	35820.7	57111	35820.7	49382.6				x	1.3786	Q9HC36|MRM3_HUMAN
P62241	RS8	HUMAN	0	40S ribosomal protein S8 OS=Homo sapiens OX=9606 GN=RPS8 PE=1 SV=2	994.74	24205.2	16	16	0.462227	22.5979	23.0601	6.34821e+06	1.01144e+07	6348209	8745710				x	1.37767	P62241|RS8_HUMAN
O43143	DHX15	HUMAN	0	Pre-mRNA-splicing factor ATP-dependent RNA helicase DHX15 OS=Homo sapiens OX=9606 GN=DHX15 PE=1 SV=2	1126.04	90932.8	20	22	0.461258	17.2319	17.6932	153931	245089	153931	211923				x	1.37674	O43143|DHX15_HUMAN
Q14498	RBM39	HUMAN	0	RNA-binding protein 39 OS=Homo sapiens OX=9606 GN=RBM39 PE=1 SV=2	512.93	59379.6	9	9	0.45385	17.1476	17.6014	145189	229987	145189	198864				x	1.36969	Q14498|RBM39_HUMAN
O75533	SF3B1	HUMAN	0	Splicing factor 3B subunit 1 OS=Homo sapiens OX=9606 GN=SF3B1 PE=1 SV=3	510.06	145830	10	11	0.45105	15.1996	15.6507	37630.7	59493.4	37630.7	51442.5				x	1.36704	O75533|SF3B1_HUMAN
P51114	FXR1	HUMAN	0	Fragile X mental retardation syndrome-related protein 1 OS=Homo sapiens OX=9606 GN=FXR1 PE=1 SV=3	2237.6	69720.8	32	35	0.449709	20.1116	20.5613	1.13294e+06	1.78949e+06	1132937	1.54733e+06				x	1.36577	P51114|FXR1_HUMAN
P05387	RLA2	HUMAN	0	60S acidic ribosomal protein P2 OS=Homo sapiens OX=9606 GN=RPLP2 PE=1 SV=1	776.25	11664.9	8	11	0.44944	20.4979	20.9474	1.48077e+06	2.33845e+06	1480770	2022004				x	1.36551	P05387|RLA2_HUMAN
Q06787	FMR1	HUMAN	0	Synaptic functional regulator FMR1 OS=Homo sapiens OX=9606 GN=FMR1 PE=1 SV=1	1605.17	71174.5	24	28	0.445995	19.055	19.501	544657	858080	544657	741962				x	1.36226	Q06787|FMR1_HUMAN
Q9ULX3	NOB1	HUMAN	0	RNA-binding protein NOB1 OS=Homo sapiens OX=9606 GN=NOB1 PE=1 SV=1	190.94	46675	3	4	0.443867	14.0368	14.4807	16807.8	26440.7	16807.8	22862.7				x	1.36024	Q9ULX3|NOB1_HUMAN
Q86V81	THOC4	HUMAN	0	THO complex subunit 4 OS=Homo sapiens OX=9606 GN=ALYREF PE=1 SV=3	699.95	26887.9	12	12	0.440817	18.9202	19.361	496075	778741	496075	673359				x	1.35737	Q86V81|THOC4_HUMAN
P39019	RS19	HUMAN	0	40S ribosomal protein S19 OS=Homo sapiens OX=9606 GN=RPS19 PE=1 SV=2	373.32	16060.5	8	9	0.435171	19.0675	19.5027	549397	859077	549397	742824				x	1.35207	P39019|RS19_HUMAN
Q1KMD3	HNRL2	HUMAN	0	Heterogeneous nuclear ribonucleoprotein U-like protein 2 OS=Homo sapiens OX=9606 GN=HNRNPUL2 PE=1 SV=1	86.93	85104.9	2	2	0.418417	13.9001	14.3185	15287.9	23629.2	15287.9	20431.7				x	1.33646	Q1KMD3|HNRL2_HUMAN
P35637	FUS	HUMAN	0	RNA-binding protein FUS OS=Homo sapiens OX=9606 GN=FUS PE=1 SV=1	375.46	53425.9	4	6	0.417547	18.0367	18.4542	268898	415363	268898	359155				x	1.33566	P35637|FUS_HUMAN
P35659	DEK	HUMAN	0	Protein DEK OS=Homo sapiens OX=9606 GN=DEK PE=1 SV=1	97.09	42674.3	2	2	0.41055	13.0274	13.438	8349.31	12834.7	8349.31	11097.8				x	1.32919	P35659|DEK_HUMAN
Q02241	KIF23	HUMAN	0	Kinesin-like protein KIF23 OS=Homo sapiens OX=9606 GN=KIF23 PE=1 SV=3	739.03	110059	13	13	0.408896	15.5961	16.005	49532.6	76055	49532.6	65763				x	1.32767	Q02241|KIF23_HUMAN
O43390	HNRPR	HUMAN	0	Heterogeneous nuclear ribonucleoprotein R OS=Homo sapiens OX=9606 GN=HNRNPR PE=1 SV=1	908.36	70943.1	11	16	0.397942	17.296	17.694	160925	245223	160925	212039				x	1.31763	O43390|HNRPR_HUMAN
Q9NR30	DDX21	HUMAN	0	Nucleolar RNA helicase 2 OS=Homo sapiens OX=9606 GN=DDX21 PE=1 SV=5	2558.62	87344.5	39	42	0.396389	19.3487	19.7451	667619	1.01625e+06	667619	878726				x	1.31621	Q9NR30|DDX21_HUMAN
P55265	DSRAD	HUMAN	0	Double-stranded RNA-specific adenosine deaminase OS=Homo sapiens OX=9606 GN=ADAR PE=1 SV=4	344.55	136066	7	7	0.393868	15.0439	15.4377	33779.5	51329.3	33779.5	44383.2				x	1.31391	P55265|DSRAD_HUMAN
B2RXH8	HNRC2	HUMAN;O60812	0	Heterogeneous nuclear ribonucleoprotein C-like 2 OS=Homo sapiens OX=9606 GN=HNRNPCL2 PE=1 SV=1	447.49	32072.3	2	9	0.387806	20.164	20.5518	1.17478e+06	1.77764e+06	1.17478e+06	1.53708e+06				x	1.3084	B2RXH8|HNRC2_HUMAN;O60812|HNRC1_HUMAN
P15880	RS2	HUMAN	0	40S ribosomal protein S2 OS=Homo sapiens OX=9606 GN=RPS2 PE=1 SV=2	1307.61	31324.4	20	20	0.3759	22.4314	22.8073	5.65628e+06	8.48857e+06	5.65628e+06	7339871				x	1.29765	P15880|RS2_HUMAN
P83111	LACTB	HUMAN	0	Serine beta-lactamase-like protein LACTB, mitochondrial OS=Homo sapiens OX=9606 GN=LACTB PE=1 SV=2	964.47	60693.7	17	18	0.374941	19.2298	19.6048	614839	922095	614839	797314				x	1.29679	P83111|LACTB_HUMAN
Q14157	UBP2L	HUMAN	0	Ubiquitin-associated protein 2-like OS=Homo sapiens OX=9606 GN=UBAP2L PE=1 SV=2	411.19	114534	8	8	0.374642	14.1115	14.4861	17700.1	26539.9	17700.1	22948.5				x	1.29652	Q14157|UBP2L_HUMAN
Q00577	PURA	HUMAN	0	Transcriptional activator protein Pur-alpha OS=Homo sapiens OX=9606 GN=PURA PE=1 SV=2	409.05	34910.8	6	7	0.373611	16.9828	17.3564	129516	194061	129516	167800				x	1.29559	Q00577|PURA_HUMAN
Q9BV38	WDR18	HUMAN	0	WD repeat-containing protein 18 OS=Homo sapiens OX=9606 GN=WDR18 PE=1 SV=2	266.88	47405.3	6	6	0.373418	15.4457	15.8191	44629.7	66862.1	44629.7	57814.1				x	1.29542	Q9BV38|WDR18_HUMAN
O75691	UTP20	HUMAN	0	Small subunit processome component 20 homolog OS=Homo sapiens OX=9606 GN=UTP20 PE=1 SV=3	336.22	318385	6	6	0.372396	13.7786	14.151	14053.4	21039.2	14053.4	18192.1				x	1.2945	O75691|UTP20_HUMAN
P51991	ROA3	HUMAN	0	Heterogeneous nuclear ribonucleoprotein A3 OS=Homo sapiens OX=9606 GN=HNRNPA3 PE=1 SV=2	570.3	39594.9	9	9	0.372219	17.8839	18.2561	241869	362056	241869	313062				x	1.29434	P51991|ROA3_HUMAN
O60762	DPM1	HUMAN	0	Dolichol-phosphate mannosyltransferase subunit 1 OS=Homo sapiens OX=9606 GN=DPM1 PE=1 SV=1	100.06	29634.3	2	2	0.368637	15.0797	15.4483	34628.1	51706.7	34628.1	44709.5				x	1.29113	O60762|DPM1_HUMAN
Q5SSJ5	HP1B3	HUMAN	0	Heterochromatin protein 1-binding protein 3 OS=Homo sapiens OX=9606 GN=HP1BP3 PE=1 SV=1	337.59	61207.1	7	7	0.368603	14.9813	15.3499	32345.6	48297.2	32345.6	41761.4				x	1.2911	Q5SSJ5|HP1B3_HUMAN
Q9NY93	DDX56	HUMAN	0	Probable ATP-dependent RNA helicase DDX56 OS=Homo sapiens OX=9606 GN=DDX56 PE=1 SV=1	69.41	61589.6	2	2	0.367106	13.1847	13.5518	9310.67	13887.9	9310.67	12008.6				x	1.28976	Q9NY93|DDX56_HUMAN
P33947	ERD22	HUMAN	0	ER lumen protein-retaining receptor 2 OS=Homo sapiens OX=9606 GN=KDELR2 PE=1 SV=1	98.88	24421.9	2	2	0.366898	13.1513	13.5182	9097.93	13568.6	9097.93	11732.5				x	1.28958	P33947|ERD22_HUMAN
P62263	RS14	HUMAN	0	40S ribosomal protein S14 OS=Homo sapiens OX=9606 GN=RPS14 PE=1 SV=3	541.58	16272.7	10	10	0.359865	21.191	21.5509	2.39401e+06	3.55306e+06	2.39401e+06	3.07225e+06				x	1.2833	P62263|RS14_HUMAN
P62995	TRA2B	HUMAN	0	Transformer-2 protein homolog beta OS=Homo sapiens OX=9606 GN=TRA2B PE=1 SV=1	316.35	33665.7	4	6	0.35841	16.7919	17.1503	113462	168225	113462	145460				x	1.28201	P62995|TRA2B_HUMAN
P53007	TXTP	HUMAN	0	Tricarboxylate transport protein, mitochondrial OS=Homo sapiens OX=9606 GN=SLC25A1 PE=1 SV=2	148.76	34012.7	3	3	0.354865	14.7651	15.1199	27844	41181.6	27844	35608.8				x	1.27887	P53007|TXTP_HUMAN
O95232	LC7L3	HUMAN	0	Luc7-like protein 3 OS=Homo sapiens OX=9606 GN=LUC7L3 PE=1 SV=2	407.93	51466.2	7	7	0.350426	16.3316	16.682	82471.2	121601	82471.2	105146				x	1.27494	O95232|LC7L3_HUMAN
Q9NTJ3	SMC4	HUMAN	0	Structural maintenance of chromosomes protein 4 OS=Homo sapiens OX=9606 GN=SMC4 PE=1 SV=2	102.11	147182	1	2	0.348709	12.2754	12.6241	4957.47	7300.93	4957.47	6312.94			x		1.27342	Q9NTJ3|SMC4_HUMAN
Q96T37	RBM15	HUMAN	0	RNA-binding protein 15 OS=Homo sapiens OX=9606 GN=RBM15 PE=1 SV=2	75.33	107188	2	2	0.347848	13.1538	13.5016	9113.45	13413.5	9113.45	11598.3				x	1.27266	Q96T37|RBM15_HUMAN
Q9BQ04	RBM4B	HUMAN	0	RNA-binding protein 4B OS=Homo sapiens OX=9606 GN=RBM4B PE=1 SV=1	354.95	40149.6	1	8	0.347613	12.67	13.0176	6516.99	9590.37	6516.99	8292.57			x		1.27245	Q9BQ04|RBM4B_HUMAN
P36542	ATPG	HUMAN	0	ATP synthase subunit gamma, mitochondrial OS=Homo sapiens OX=9606 GN=ATP5F1C PE=1 SV=1	199.38	32996	4	4	0.345263	14.8093	15.1546	28711.3	42182.6	28711.3	36474.3				x	1.27038	P36542|ATPG_HUMAN
Q13595	TRA2A	HUMAN	0	Transformer-2 protein homolog alpha OS=Homo sapiens OX=9606 GN=TRA2A PE=1 SV=1	195.41	32688.6	2	4	0.344102	14.8792	15.2233	30135.1	44238.8	30135.1	38252.3				x	1.26936	Q13595|TRA2A_HUMAN
Q9H7E9	CH033	HUMAN	0	UPF0488 protein C8orf33 OS=Homo sapiens OX=9606 GN=C8orf33 PE=1 SV=1	181.31	24992.5	4	4	0.33668	14.182	14.5187	18587.4	27146.6	18587.4	23473.1				x	1.26285	Q9H7E9|CH033_HUMAN
Q15024	EXOS7	HUMAN	0	Exosome complex component RRP42 OS=Homo sapiens OX=9606 GN=EXOSC7 PE=1 SV=3	211.84	31821.4	3	3	0.336269	16.5412	16.8774	95364.2	139238	95364.2	120396				x	1.26249	Q15024|EXOS7_HUMAN
P46776	RL27A	HUMAN	0	60S ribosomal protein L27a OS=Homo sapiens OX=9606 GN=RPL27A PE=1 SV=2	285.78	16561.4	6	6	0.335022	20.8268	21.1618	1.85994e+06	2.7133e+06	1.85994e+06	2.34613e+06				x	1.2614	P46776|RL27A_HUMAN
Q8WWM7	ATX2L	HUMAN	0	Ataxin-2-like protein OS=Homo sapiens OX=9606 GN=ATXN2L PE=1 SV=2	726.64	113374	16	17	0.334385	16.1734	16.5078	73906.7	107768	73906.7	93184.4				x	1.26084	Q8WWM7|ATX2L_HUMAN
P42285	MTREX	HUMAN	0	Exosome RNA helicase MTR4 OS=Homo sapiens OX=9606 GN=MTREX PE=1 SV=3	471.08	117805	9	9	0.330016	15.6218	15.9518	50423.6	73303.5	50423.6	63383.8				x	1.25703	P42285|MTREX_HUMAN
P50914	RL14	HUMAN	0	60S ribosomal protein L14 OS=Homo sapiens OX=9606 GN=RPL14 PE=1 SV=4	943.22	23431.8	17	17	0.329205	22.5906	22.9198	6.31619e+06	9.17704e+06	6316189	7935168				x	1.25632	P50914|RL14_HUMAN
P47914	RL29	HUMAN	0	60S ribosomal protein L29 OS=Homo sapiens OX=9606 GN=RPL29 PE=1 SV=2	600.67	17752.1	11	11	0.323553	19.9231	20.2466	994121	1.43875e+06	994121	1.24405e+06				x	1.25141	P47914|RL29_HUMAN
O14979	HNRDL	HUMAN	0	Heterogeneous nuclear ribonucleoprotein D-like OS=Homo sapiens OX=9606 GN=HNRNPDL PE=1 SV=3	98.54	46437.5	2	2	0.323416	14.4652	14.7886	22618.4	32731.5	22618.4	28302.2				x	1.25129	O14979|HNRDL_HUMAN
Q9GZR7	DDX24	HUMAN	0	ATP-dependent RNA helicase DDX24 OS=Homo sapiens OX=9606 GN=DDX24 PE=1 SV=1	813.92	96331.7	15	15	0.323341	16.3454	16.6688	83265.7	120489	83265.7	104184				x	1.25123	Q9GZR7|DDX24_HUMAN
P26368	U2AF2	HUMAN	0	Splicing factor U2AF 65 kDa subunit OS=Homo sapiens OX=9606 GN=U2AF2 PE=1 SV=4	888.96	53501	14	15	0.312481	19.7456	20.0581	879070	1.26251e+06	879070	1.09167e+06				x	1.24184	P26368|U2AF2_HUMAN
Q12906	ILF3	HUMAN	0	Interleukin enhancer-binding factor 3 OS=Homo sapiens OX=9606 GN=ILF3 PE=1 SV=3	1639.09	95338.8	30	31	0.311647	18.676	18.9877	418833	601177	418833	519824				x	1.24112	Q12906|ILF3_HUMAN
Q9UKD2	MRT4	HUMAN	0	mRNA turnover protein 4 homolog OS=Homo sapiens OX=9606 GN=MRTO4 PE=1 SV=2	590.79	27560.5	12	12	0.310257	17.3812	17.6914	170707	244791	170707	211665				x	1.23993	Q9UKD2|MRT4_HUMAN
Q9Y3B2	EXOS1	HUMAN	0	Exosome complex component CSL4 OS=Homo sapiens OX=9606 GN=EXOSC1 PE=1 SV=1	147.13	21451.7	3	3	0.309132	15.9117	16.2208	61645.3	88329.1	61645.3	76376.1				x	1.23896	Q9Y3B2|EXOS1_HUMAN
Q07955	SRSF1	HUMAN	0	Serine/arginine-rich splicing factor 1 OS=Homo sapiens OX=9606 GN=SRSF1 PE=1 SV=2	610.33	27744.6	10	11	0.305019	17.9771	18.2821	258020	368655	258020	318767				x	1.23544	Q07955|SRSF1_HUMAN
Q13610	PWP1	HUMAN	0	Periodic tryptophan protein 1 homolog OS=Homo sapiens OX=9606 GN=PWP1 PE=1 SV=1	382.61	55828	7	7	0.304619	17.0247	17.3293	133335	190454	133335	164681				x	1.23509	Q13610|PWP1_HUMAN
P22061	PIMT	HUMAN	0	Protein-L-isoaspartate(D-aspartate) O-methyltransferase OS=Homo sapiens OX=9606 GN=PCMT1 PE=1 SV=4	92.81	24636.4	3	3	0.29165	15.4962	15.7879	46220.1	65429.3	46220.1	56575.2				x	1.22404	P22061|PIMT_HUMAN
P35268	RL22	HUMAN	0	60S ribosomal protein L22 OS=Homo sapiens OX=9606 GN=RPL22 PE=1 SV=2	243.35	14787	5	5	0.288275	20.117	20.4053	1.13718e+06	1.60603e+06	1.13718e+06	1.3887e+06				x	1.22118	P35268|RL22_HUMAN
P08708	RS17	HUMAN	0	40S ribosomal protein S17 OS=Homo sapiens OX=9606 GN=RPS17 PE=1 SV=2	766.07	15550.1	10	10	0.284822	20.998	21.2828	2.09424e+06	2.95062e+06	2.09424e+06	2.55133e+06				x	1.21826	P08708|RS17_HUMAN
O00425	IF2B3	HUMAN	0	Insulin-like growth factor 2 mRNA-binding protein 3 OS=Homo sapiens OX=9606 GN=IGF2BP3 PE=1 SV=2	726.66	63705.1	12	14	0.284815	17.4491	17.7339	178935	252103	178935	217988				x	1.21825	O00425|IF2B3_HUMAN
Q9H501	ESF1	HUMAN	0	ESF1 homolog OS=Homo sapiens OX=9606 GN=ESF1 PE=1 SV=1	135.06	98796.1	3	3	0.28357	13.5071	13.7906	11642.1	16388.6	11642.1	14170.8				x	1.2172	Q9H501|ESF1_HUMAN
P60842	IF4A1	HUMAN	0	Eukaryotic initiation factor 4A-I OS=Homo sapiens OX=9606 GN=EIF4A1 PE=1 SV=1	178.9	46154	4	4	0.275537	14.2135	14.489	18996.9	26593.4	18996.9	22994.7				x	1.21044	P60842|IF4A1_HUMAN
Q6P161	RM54	HUMAN	0	39S ribosomal protein L54, mitochondrial OS=Homo sapiens OX=9606 GN=MRPL54 PE=1 SV=1	187.52	15819.2	3	3	0.272742	15.948	16.2208	63217.4	88325.5	63217.4	76373				x	1.2081	Q6P161|RM54_HUMAN
P52597	HNRPF	HUMAN	0	Heterogeneous nuclear ribonucleoprotein F OS=Homo sapiens OX=9606 GN=HNRNPF PE=1 SV=3	1156.98	45671.9	13	16	0.268209	20.229	20.4972	1.22896e+06	1.71168e+06	1.22896e+06	1.48005e+06				x	1.20431	P52597|HNRPF_HUMAN
O75494	SRS10	HUMAN	0	Serine/arginine-rich splicing factor 10 OS=Homo sapiens OX=9606 GN=SRSF10 PE=1 SV=1	170.74	31300.5	3	3	0.264787	15.73	15.9948	54349.4	75517.8	54349.4	65298.5				x	1.20146	O75494|SRS10_HUMAN
Q8NFW8	NEUA	HUMAN	0	N-acylneuraminate cytidylyltransferase OS=Homo sapiens OX=9606 GN=CMAS PE=1 SV=2	126.1	48379.3	3	3	0.25811	14.4058	14.6639	21705.2	30019.9	21705.2	25957.5				x	1.19591	Q8NFW8|NEUA_HUMAN
Q9NRX1	PNO1	HUMAN	0	RNA-binding protein PNO1 OS=Homo sapiens OX=9606 GN=PNO1 PE=1 SV=1	262.01	27924.3	5	5	0.253078	13.9898	14.2429	16268.8	22422.6	16268.8	19388.3				x	1.19175	Q9NRX1|PNO1_HUMAN
Q9NQT4	EXOS5	HUMAN	0	Exosome complex component RRP46 OS=Homo sapiens OX=9606 GN=EXOSC5 PE=1 SV=1	70.76	25248.9	2	2	0.251265	14.6238	14.8751	25247	34753.2	25247	30050.3				x	1.19025	Q9NQT4|EXOS5_HUMAN
Q92522	H1X	HUMAN	0	Histone H1.10 OS=Homo sapiens OX=9606 GN=H1-10 PE=1 SV=1	750.64	22487.1	12	12	0.246943	19.785	20.032	903411	1.23985e+06	903411	1.07207e+06				x	1.18669	Q92522|H1X_HUMAN
P36578	RL4	HUMAN	0	60S ribosomal protein L4 OS=Homo sapiens OX=9606 GN=RPL4 PE=1 SV=5	2364.19	47697.4	40	40	0.244177	22.6924	22.9366	6.77775e+06	9.28402e+06	6777747	8027677				x	1.18442	P36578|RL4_HUMAN
P62753	RS6	HUMAN	0	40S ribosomal protein S6 OS=Homo sapiens OX=9606 GN=RPS6 PE=1 SV=1	1136.58	28680.6	20	20	0.243027	22.6431	22.8861	6.55002e+06	8.96494e+06	6.55002e+06	7.75177e+06				x	1.18347	P62753|RS6_HUMAN
P61313	RL15	HUMAN	0	60S ribosomal protein L15 OS=Homo sapiens OX=9606 GN=RPL15 PE=1 SV=2	723.46	24146.1	13	13	0.239601	21.5357	21.7753	3.04019e+06	4.15121e+06	3040195	3.58946e+06				x	1.18067	P61313|RL15_HUMAN
P62847	RS24	HUMAN	0	40S ribosomal protein S24 OS=Homo sapiens OX=9606 GN=RPS24 PE=1 SV=1	492.74	15423.2	8	8	0.237539	20.9043	21.1418	1.96251e+06	2.67586e+06	1.96251e+06	2.31376e+06				x	1.17898	P62847|RS24_HUMAN
Q13310	PABP4	HUMAN	0	Polyadenylate-binding protein 4 OS=Homo sapiens OX=9606 GN=PABPC4 PE=1 SV=1	1328.23	70782.8	12	25	0.236692	18.6226	18.8593	403598	549980	403598	475555				x	1.17829	Q13310|PABP4_HUMAN
P0DN76	U2AF5	HUMAN;Q01081	0	Splicing factor U2AF 35 kDa subunit-like protein OS=Homo sapiens OX=9606 GN=U2AF1L5 PE=1 SV=1	327.71	27872	7	7	0.233772	18.2764	18.5101	317493	431771	317493	373342				x	1.17591	P0DN76|U2AF5_HUMAN;Q01081|U2AF1_HUMAN
P67809	YBOX1	HUMAN	0	Y-box-binding protein 1 OS=Homo sapiens OX=9606 GN=YBX1 PE=1 SV=3	1074.82	35924.2	11	16	0.223822	20.3613	20.5851	1.347e+06	1.81924e+06	1.347e+06	1.57305e+06				x	1.16782	P67809|YBOX1_HUMAN
P56182	RRP1	HUMAN	0	Ribosomal RNA processing protein 1 homolog A OS=Homo sapiens OX=9606 GN=RRP1 PE=1 SV=1	155.86	52839.2	3	3	0.216215	14.7267	14.9429	27112.1	36424.8	27112.1	31495.7				x	1.16168	P56182|RRP1_HUMAN
Q9BRT6	LLPH	HUMAN	0	Protein LLP homolog OS=Homo sapiens OX=9606 GN=LLPH PE=1 SV=1	92.23	15225.2	2	2	0.215445	16.0528	16.2683	67979.2	91280.5	67979.2	78928.1				x	1.16106	Q9BRT6|LLPH_HUMAN
P61247	RS3A	HUMAN	0	40S ribosomal protein S3a OS=Homo sapiens OX=9606 GN=RPS3A PE=1 SV=2	1867.37	29944.9	29	31	0.210083	21.9331	22.1432	4.00426e+06	5.35685e+06	4.00426e+06	4.63194e+06				x	1.15675	P61247|RS3A_HUMAN
Q9Y5J1	UTP18	HUMAN	0	U3 small nucleolar RNA-associated protein 18 homolog OS=Homo sapiens OX=9606 GN=UTP18 PE=1 SV=3	430.79	62003.7	7	7	0.20837	15.9363	16.1447	62705.1	83786.7	62705.1	72448.4				x	1.15538	Q9Y5J1|UTP18_HUMAN
P11940	PABP1	HUMAN	0	Polyadenylate-binding protein 1 OS=Homo sapiens OX=9606 GN=PABPC1 PE=1 SV=2	2216.09	70670.8	11	39	0.207411	20.6889	20.8963	1.69036e+06	2.25716e+06	1.69036e+06	1.95171e+06				x	1.15461	P11940|PABP1_HUMAN
Q13247	SRSF6	HUMAN	0	Serine/arginine-rich splicing factor 6 OS=Homo sapiens OX=9606 GN=SRSF6 PE=1 SV=2	863.08	39586.8	9	15	0.206167	17.9092	18.1153	246150	328404	246150	283963				x	1.15362	Q13247|SRSF6_HUMAN
Q6P158	DHX57	HUMAN	0	Putative ATP-dependent RNA helicase DHX57 OS=Homo sapiens OX=9606 GN=DHX57 PE=1 SV=2	313.17	155604	7	8	0.203239	15.1327	15.3359	35923.9	47831.1	35923.9	41358.5				x	1.15128	Q6P158|DHX57_HUMAN
P62266	RS23	HUMAN	0	40S ribosomal protein S23 OS=Homo sapiens OX=9606 GN=RPS23 PE=1 SV=3	628.11	15807.5	10	10	0.201849	21.2114	21.4132	2.42808e+06	3.22977e+06	2.42808e+06	2.79271e+06				x	1.15017	P62266|RS23_HUMAN
P62861	RS30	HUMAN	0	40S ribosomal protein S30 OS=Homo sapiens OX=9606 GN=FAU PE=1 SV=1	85.96	6647.86	2	2	0.196905	21.3609	21.5579	2.69331e+06	3.57032e+06	2.69331e+06	3.08717e+06				x	1.14624	P62861|RS30_HUMAN
Q9UJV9	DDX41	HUMAN	0	Probable ATP-dependent RNA helicase DDX41 OS=Homo sapiens OX=9606 GN=DDX41 PE=1 SV=2	761.7	69837.7	15	15	0.196529	15.9679	16.1644	64094.2	84942.7	64094.2	73448				x	1.14594	Q9UJV9|DDX41_HUMAN
P32969	RL9	HUMAN	0	60S ribosomal protein L9 OS=Homo sapiens OX=9606 GN=RPL9 PE=1 SV=1	1085.92	21863.4	14	15	0.192617	21.8111	22.0037	3.67946e+06	4.8631e+06	3.67946e+06	4.20501e+06				x	1.14284	P32969|RL9_HUMAN
P62081	RS7	HUMAN	0	40S ribosomal protein S7 OS=Homo sapiens OX=9606 GN=RPS7 PE=1 SV=1	610.6	22126.8	12	12	0.192518	21.3971	21.5896	2.76166e+06	3.6498e+06	2.76166e+06	3155900				x	1.14276	P62081|RS7_HUMAN
P62701	RS4X	HUMAN	0	40S ribosomal protein S4, X isoform OS=Homo sapiens OX=9606 GN=RPS4X PE=1 SV=2	1373.02	29597.7	23	24	0.190922	22.6185	22.8094	6.43954e+06	8.50108e+06	6439536	7350683				x	1.14149	P62701|RS4X_HUMAN
Q13206	DDX10	HUMAN	0	Probable ATP-dependent RNA helicase DDX10 OS=Homo sapiens OX=9606 GN=DDX10 PE=1 SV=2	69.26	100888	2	2	0.189352	12.6208	12.8102	6298.68	8306.09	6298.68	7182.08				x	1.14025	Q13206|DDX10_HUMAN
P84090	ERH	HUMAN	0	Enhancer of rudimentary homolog OS=Homo sapiens OX=9606 GN=ERH PE=1 SV=1	108.7	12258.9	2	2	0.18782	16.5539	16.7418	96213.2	126742	96213.2	109591				x	1.13904	P84090|ERH_HUMAN
P02787	TRFE	HUMAN	0	Serotransferrin OS=Homo sapiens OX=9606 GN=TF PE=1 SV=3	124.57	77064	2	2	0.18026	14.7086	14.8889	26775.5	35087.1	26775.5	30339				x	1.13309	P02787|TRFE_HUMAN
P17844	DDX5	HUMAN	0	Probable ATP-dependent RNA helicase DDX5 OS=Homo sapiens OX=9606 GN=DDX5 PE=1 SV=1	1303.87	69148.2	17	25	0.17613	27.0641	27.2402	1.40313e+08	1.83343e+08	140313104	158532576				x	1.12985	P17844|DDX5_HUMAN
Q9BQ67	GRWD1	HUMAN	0	Glutamate-rich WD repeat-containing protein 1 OS=Homo sapiens OX=9606 GN=GRWD1 PE=1 SV=1	708.29	49419.2	12	12	0.17424	18.9203	19.0945	496108	647402	496108	559793				x	1.12837	Q9BQ67|GRWD1_HUMAN
P83731	RL24	HUMAN	0	60S ribosomal protein L24 OS=Homo sapiens OX=9606 GN=RPL24 PE=1 SV=1	614.02	17779	15	15	0.17238	21.3449	21.5172	2.66344e+06	3.47121e+06	2.66344e+06	3.00148e+06				x	1.12692	P83731|RL24_HUMAN
Q14103	HNRPD	HUMAN	0	Heterogeneous nuclear ribonucleoprotein D0 OS=Homo sapiens OX=9606 GN=HNRNPD PE=1 SV=1	119.8	38434.2	2	2	0.168048	15.1989	15.3669	37611.7	48871.6	37611.7	42258.1				x	1.12354	Q14103|HNRPD_HUMAN
P10809	CH60	HUMAN	0	60 kDa heat shock protein, mitochondrial OS=Homo sapiens OX=9606 GN=HSPD1 PE=1 SV=2	335.32	61054.7	7	7	0.166971	15.6682	15.8352	52072.8	67611.5	52072.8	58462.1				x	1.1227	P10809|CH60_HUMAN
Q9ULX6	AKP8L	HUMAN	0	A-kinase anchor protein 8-like OS=Homo sapiens OX=9606 GN=AKAP8L PE=1 SV=4	87.86	71639.9	2	2	0.165625	14.8253	14.9909	29030.9	37658.6	29030.9	32562.5				x	1.12165	Q9ULX6|AKP8L_HUMAN
Q9BYG3	MK67I	HUMAN	0	MKI67 FHA domain-interacting nucleolar phosphoprotein OS=Homo sapiens OX=9606 GN=NIFK PE=1 SV=1	523.96	34222.2	8	8	0.162828	16.4898	16.6527	92030.7	119150	92030.7	103026				x	1.11948	Q9BYG3|MK67I_HUMAN
P62888	RL30	HUMAN	0	60S ribosomal protein L30 OS=Homo sapiens OX=9606 GN=RPL30 PE=1 SV=2	633.11	12784	12	12	0.160254	21.7316	21.8919	3.48236e+06	4.50051e+06	3.48236e+06	3.89148e+06				x	1.11748	P62888|RL30_HUMAN
Q14257	RCN2	HUMAN	0	Reticulocalbin-2 OS=Homo sapiens OX=9606 GN=RCN2 PE=1 SV=1	460.52	36876.4	8	8	0.160139	16.3756	16.5358	85027	109878	85027	95008.7				x	1.11739	Q14257|RCN2_HUMAN
P04844	RPN2	HUMAN	0	Dolichyl-diphosphooligosaccharide--protein glycosyltransferase subunit 2 OS=Homo sapiens OX=9606 GN=RPN2 PE=1 SV=3	77.23	69284.1	2	2	0.157184	14.1566	14.3138	18263.1	23552.5	18263.1	20365.3				x	1.11511	P04844|RPN2_HUMAN
P78362	SRPK2	HUMAN	0	SRSF protein kinase 2 OS=Homo sapiens OX=9606 GN=SRPK2 PE=1 SV=3	410.87	77526.8	6	11	0.150611	14.4583	14.6089	22510.3	28897.8	22510.3	24987.3				x	1.11004	P78362|SRPK2_HUMAN
Q9H361	PABP3	HUMAN	0	Polyadenylate-binding protein 3 OS=Homo sapiens OX=9606 GN=PABPC3 PE=1 SV=2	999.04	70030.9	1	19	0.149696	20.9393	21.089	2.01075e+06	2.57969e+06	2.01075e+06	2230597			x		1.10934	Q9H361|PABP3_HUMAN
P26373	RL13	HUMAN	0	60S ribosomal protein L13 OS=Homo sapiens OX=9606 GN=RPL13 PE=1 SV=4	809.83	24261.5	15	16	0.149275	22.4012	22.5505	5.5392e+06	7.10443e+06	5539197	6.14304e+06				x	1.10901	P26373|RL13_HUMAN
Q02543	RL18A	HUMAN	0	60S ribosomal protein L18a OS=Homo sapiens OX=9606 GN=RPL18A PE=1 SV=2	753.12	20762.3	16	16	0.147751	21.2337	21.3815	2.46594e+06	3.1594e+06	2.46594e+06	2.73186e+06				x	1.10784	Q02543|RL18A_HUMAN
Q49A26	GLYR1	HUMAN	0	Putative oxidoreductase GLYR1 OS=Homo sapiens OX=9606 GN=GLYR1 PE=1 SV=4	240.09	60547.4	5	5	0.147583	15.5576	15.7052	48227.5	61782.8	48227.5	53422.2				x	1.10771	Q49A26|GLYR1_HUMAN
Q9BUJ2	HNRL1	HUMAN	0	Heterogeneous nuclear ribonucleoprotein U-like protein 1 OS=Homo sapiens OX=9606 GN=HNRNPUL1 PE=1 SV=2	1715.48	95738.8	30	30	0.146299	19.5299	19.6762	756979	968880	756979	837768				x	1.10673	Q9BUJ2|HNRL1_HUMAN
Q9UNQ2	DIM1	HUMAN	0	Probable dimethyladenosine transferase OS=Homo sapiens OX=9606 GN=DIMT1 PE=1 SV=1	430.79	35236.4	9	9	0.145926	17.343	17.4889	166246	212728	166246	183941				x	1.10644	Q9UNQ2|DIM1_HUMAN
Q96GQ7	DDX27	HUMAN	0	Probable ATP-dependent RNA helicase DDX27 OS=Homo sapiens OX=9606 GN=DDX27 PE=1 SV=2	714.39	89835.3	13	14	0.145226	17.8649	18.0102	238714	305310	238714	263995				x	1.1059	Q96GQ7|DDX27_HUMAN
P42766	RL35	HUMAN	0	60S ribosomal protein L35 OS=Homo sapiens OX=9606 GN=RPL35 PE=1 SV=2	225.02	14551.5	5	5	0.144577	20.2388	20.3834	1.23731e+06	1.58179e+06	1.23731e+06	1.36774e+06				x	1.10541	P42766|RL35_HUMAN
P62841	RS15	HUMAN	0	40S ribosomal protein S15 OS=Homo sapiens OX=9606 GN=RPS15 PE=1 SV=2	896.24	17040.1	12	12	0.143448	20.9181	21.0616	1.98146e+06	2.53113e+06	1.98146e+06	2.18861e+06				x	1.10454	P62841|RS15_HUMAN
O95470	SGPL1	HUMAN	0	Sphingosine-1-phosphate lyase 1 OS=Homo sapiens OX=9606 GN=SGPL1 PE=1 SV=3	102.95	63523.8	2	2	0.140257	13.1578	13.2981	9138.95	11648.3	9138.95	10072.1				x	1.1021	O95470|SGPL1_HUMAN
P62269	RS18	HUMAN	0	40S ribosomal protein S18 OS=Homo sapiens OX=9606 GN=RPS18 PE=1 SV=3	813.72	17718.7	16	16	0.139612	21.4949	21.6346	2.95544e+06	3.76527e+06	2955445	3.25574e+06				x	1.10161	P62269|RS18_HUMAN
P62277	RS13	HUMAN	0	40S ribosomal protein S13 OS=Homo sapiens OX=9606 GN=RPS13 PE=1 SV=2	510.61	17222.3	10	10	0.138449	22.0687	22.2072	4.39892e+06	5.59975e+06	4398917	4841976				x	1.10072	P62277|RS13_HUMAN
Q9UHX1	PUF60	HUMAN	0	Poly(U)-binding-splicing factor PUF60 OS=Homo sapiens OX=9606 GN=PUF60 PE=1 SV=1	601.76	59875.5	11	11	0.136068	15.8901	16.0261	60728.3	77178.8	60728.3	66734.7				x	1.09891	Q9UHX1|PUF60_HUMAN
P61964	WDR5	HUMAN	0	WD repeat-containing protein 5 OS=Homo sapiens OX=9606 GN=WDR5 PE=1 SV=1	220.81	36588.5	4	4	0.134635	14.7431	14.8777	27422.1	34815.8	27422.1	30104.4				x	1.09781	P61964|WDR5_HUMAN
O15226	NKRF	HUMAN	0	NF-kappa-B-repressing factor OS=Homo sapiens OX=9606 GN=NKRF PE=1 SV=2	264.9	77673	6	7	0.126255	14.4601	14.5863	22537.8	28448.9	22537.8	24599.1				x	1.09146	O15226|NKRF_HUMAN
Q5VTL8	PR38B	HUMAN	0	Pre-mRNA-splicing factor 38B OS=Homo sapiens OX=9606 GN=PRPF38B PE=1 SV=1	46.62	64468	2	2	0.125521	13.7721	13.8976	13989.9	17650.1	13989.9	15261.6				x	1.0909	Q5VTL8|PR38B_HUMAN
Q5RKV6	EXOS6	HUMAN	0	Exosome complex component MTR3 OS=Homo sapiens OX=9606 GN=EXOSC6 PE=1 SV=1	301.99	28235.2	5	5	0.118349	16.3539	16.4723	83755.9	105145	83755.9	90916.4				x	1.08549	Q5RKV6|EXOS6_HUMAN
Q01780	EXOSX	HUMAN	0	Exosome component 10 OS=Homo sapiens OX=9606 GN=EXOSC10 PE=1 SV=2	1141.48	100831	22	22	0.115356	16.8424	16.9578	117509	147212	117509	127291				x	1.08324	Q01780|EXOSX_HUMAN
Q9BWF3	RBM4	HUMAN	0	RNA-binding protein 4 OS=Homo sapiens OX=9606 GN=RBM4 PE=1 SV=1	353.88	40313.8	1	8	0.115022	14.7104	14.8254	26808.8	33577.5	26808.8	29033.7			x		1.08299	Q9BWF3|RBM4_HUMAN
A6NHL2	TBAL3	HUMAN	0	Tubulin alpha chain-like 3 OS=Homo sapiens OX=9606 GN=TUBAL3 PE=1 SV=2	173.38	49908.8	1	3	0.114556	13.2947	13.4093	10048.5	12581.5	10048.5	10878.9			x		1.08264	A6NHL2|TBAL3_HUMAN
Q9NPD3	EXOS4	HUMAN	0	Exosome complex component RRP41 OS=Homo sapiens OX=9606 GN=EXOSC4 PE=1 SV=3	297.16	26383	7	7	0.114108	15.3568	15.4709	41961	52522.1	41961	45414.6				x	1.08231	Q9NPD3|EXOS4_HUMAN
P62910	RL32	HUMAN	0	60S ribosomal protein L32 OS=Homo sapiens OX=9606 GN=RPL32 PE=1 SV=2	281.22	15859.8	4	4	0.113232	19.908	20.0212	983780	1.23064e+06	983780	1.0641e+06				x	1.08165	P62910|RL32_HUMAN
P49207	RL34	HUMAN	0	60S ribosomal protein L34 OS=Homo sapiens OX=9606 GN=RPL34 PE=1 SV=3	555.14	13292.9	11	11	0.112268	21.8173	21.9296	3.69538e+06	4.61957e+06	3.69538e+06	3994430				x	1.08093	P49207|RL34_HUMAN
Q9NVU7	SDA1	HUMAN	0	Protein SDA1 homolog OS=Homo sapiens OX=9606 GN=SDAD1 PE=1 SV=3	50.61	79871.3	2	2	0.109232	14.2899	14.3991	20030.6	24987.5	20030.6	21606.1				x	1.07865	Q9NVU7|SDA1_HUMAN
P27448	MARK3	HUMAN	0	MAP/microtubule affinity-regulating kinase 3 OS=Homo sapiens OX=9606 GN=MARK3 PE=1 SV=5	355.31	84428.5	6	8	0.108092	15.0412	15.1493	33716.9	42027.5	33716.9	36340.2				x	1.0778	P27448|MARK3_HUMAN
Q02539	H11	HUMAN	0	Histone H1.1 OS=Homo sapiens OX=9606 GN=H1-1 PE=1 SV=3	681.36	21842.1	1	10	0.107713	13.4601	13.5678	11269.2	14043.1	11269.2	12142.8			x		1.07752	Q02539|H11_HUMAN
P42696	RBM34	HUMAN	0	RNA-binding protein 34 OS=Homo sapiens OX=9606 GN=RBM34 PE=1 SV=2	719.85	48564.8	13	13	0.100477	16.4909	16.5914	92100	114196	92100	98743				x	1.07213	P42696|RBM34_HUMAN
Q13868	EXOS2	HUMAN	0	Exosome complex component RRP4 OS=Homo sapiens OX=9606 GN=EXOSC2 PE=1 SV=2	473.78	32789	8	8	0.0999622	17.0083	17.1083	131828	163398	131828	141286				x	1.07175	Q13868|EXOS2_HUMAN
Q6DKI1	RL7L	HUMAN	0	60S ribosomal protein L7-like 1 OS=Homo sapiens OX=9606 GN=RPL7L1 PE=1 SV=2	69.24	29669.2	2	2	0.0983601	15.2904	15.3888	40075.7	49617.7	40075.7	42903.2				x	1.07056	Q6DKI1|RL7L_HUMAN
Q9UBS4	DJB11	HUMAN	0	DnaJ homolog subfamily B member 11 OS=Homo sapiens OX=9606 GN=DNAJB11 PE=1 SV=1	372.11	40514	7	7	0.0946102	16.7364	16.831	109181	134826	109181	116581				x	1.06778	Q9UBS4|DJB11_HUMAN
P62906	RL10A	HUMAN	0	60S ribosomal protein L10a OS=Homo sapiens OX=9606 GN=RPL10A PE=1 SV=2	1499.06	24831.3	24	24	0.0938663	22.9239	23.0177	7.9574e+06	9.82142e+06	7.9574e+06	8492356				x	1.06723	P62906|RL10A_HUMAN
P30050	RL12	HUMAN	0	60S ribosomal protein L12 OS=Homo sapiens OX=9606 GN=RPL12 PE=1 SV=1	875.65	17818.6	15	15	0.0886364	22.9147	23.0033	7.90701e+06	9.72392e+06	7.90701e+06	8408044				x	1.06337	P30050|RL12_HUMAN
Q8N5F7	NKAP	HUMAN	0	NF-kappa-B-activating protein OS=Homo sapiens OX=9606 GN=NKAP PE=1 SV=1	135.86	47138.3	3	3	0.0872641	14.2006	14.2879	18828.7	23133.2	18828.7	20002.8				x	1.06235	Q8N5F7|NKAP_HUMAN
P62899	RL31	HUMAN	0	60S ribosomal protein L31 OS=Homo sapiens OX=9606 GN=RPL31 PE=1 SV=1	446.13	14462.9	9	9	0.08568	20.8392	20.9248	1.87592e+06	2.30225e+06	1.87592e+06	1990701				x	1.06119	P62899|RL31_HUMAN
Q96SB4	SRPK1	HUMAN	0	SRSF protein kinase 1 OS=Homo sapiens OX=9606 GN=SRPK1 PE=1 SV=2	873.45	74324.9	11	16	0.0834465	17.6381	17.7216	203986	249958	203986	216133				x	1.05955	Q96SB4|SRPK1_HUMAN
Q96QR8	PURB	HUMAN	0	Transcriptional activator protein Pur-beta OS=Homo sapiens OX=9606 GN=PURB PE=1 SV=3	316.11	33240.8	6	6	0.0831347	14.7498	14.8329	27550.7	33752.5	27550.7	29185				x	1.05932	Q96QR8|PURB_HUMAN
P39656	OST48	HUMAN	0	Dolichyl-diphosphooligosaccharide--protein glycosyltransferase 48 kDa subunit OS=Homo sapiens OX=9606 GN=DDOST PE=1 SV=4	145.33	50800.9	4	4	0.0829659	14.1706	14.2536	18440.8	22589.2	18440.8	19532.3				x	1.05919	P39656|OST48_HUMAN
P61353	RL27	HUMAN	0	60S ribosomal protein L27 OS=Homo sapiens OX=9606 GN=RPL27 PE=1 SV=2	477.2	15797.7	8	8	0.0828114	22.7284	22.8112	6.94917e+06	8.51153e+06	6949169	7359721				x	1.05908	P61353|RL27_HUMAN
Q1ED39	KNOP1	HUMAN	0	Lysine-rich nucleolar protein 1 OS=Homo sapiens OX=9606 GN=KNOP1 PE=1 SV=1	226.85	51589.1	5	5	0.0821342	14.9829	15.0651	32382.7	39644.6	32382.7	34279.8				x	1.05858	Q1ED39|KNOP1_HUMAN
Q07020	RL18	HUMAN	0	60S ribosomal protein L18 OS=Homo sapiens OX=9606 GN=RPL18 PE=1 SV=2	577.19	21634.5	11	11	0.081358	22.6327	22.714	6.50305e+06	7.9571e+06	6.50305e+06	6880318				x	1.05801	Q07020|RL18_HUMAN
Q07065	CKAP4	HUMAN	0	Cytoskeleton-associated protein 4 OS=Homo sapiens OX=9606 GN=CKAP4 PE=1 SV=2	445.36	66022.5	8	8	0.0784702	15.9567	16.0352	63598.7	77663.4	63598.7	67153.7				x	1.0559	Q07065|CKAP4_HUMAN
Q9HAN9	NMNA1	HUMAN	0	Nicotinamide/nicotinic acid mononucleotide adenylyltransferase 1 OS=Homo sapiens OX=9606 GN=NMNAT1 PE=1 SV=1	422.23	31932.5	7	7	0.0736122	15.8737	15.9473	60041.3	73072.8	60041.3	63184.4				x	1.05235	Q9HAN9|NMNA1_HUMAN
Q13243	SRSF5	HUMAN	0	Serine/arginine-rich splicing factor 5 OS=Homo sapiens OX=9606 GN=SRSF5 PE=1 SV=1	508.49	31263.8	8	9	0.0736008	18.5487	18.6223	383450	466671	383450	403520				x	1.05234	Q13243|SRSF5_HUMAN
P11387	TOP1	HUMAN	0	DNA topoisomerase 1 OS=Homo sapiens OX=9606 GN=TOP1 PE=1 SV=2	1142.08	90725.7	22	22	0.0724792	18.5986	18.6711	396963	482742	396963	417415				x	1.05152	P11387|TOP1_HUMAN
Q9NUL3	STAU2	HUMAN	0	Double-stranded RNA-binding protein Staufen homolog 2 OS=Homo sapiens OX=9606 GN=STAU2 PE=1 SV=2	227.59	62608.5	2	6	0.0716467	14.1268	14.1985	17889.3	21742.4	17889.3	18800.2				x	1.05092	Q9NUL3|STAU2_HUMAN
P62913	RL11	HUMAN	0	60S ribosomal protein L11 OS=Homo sapiens OX=9606 GN=RPL11 PE=1 SV=2	529.9	20252.4	11	12	0.0713177	22.324	22.3953	5.25053e+06	6.37996e+06	5250531	5.5166e+06				x	1.05068	P62913|RL11_HUMAN
P13639	EF2	HUMAN	0	Elongation factor 2 OS=Homo sapiens OX=9606 GN=EEF2 PE=1 SV=4	121.32	95338.2	2	4	0.0701714	13.429	13.4992	11029	13390.8	11029	11578.7				x	1.04984	P13639|EF2_HUMAN
P84098	RL19	HUMAN	0	60S ribosomal protein L19 OS=Homo sapiens OX=9606 GN=RPL19 PE=1 SV=1	529.91	23466	10	10	0.0699787	20.7316	20.8016	1.74114e+06	2.11371e+06	1.74114e+06	1.82767e+06				x	1.0497	P84098|RL19_HUMAN
Q12905	ILF2	HUMAN	0	Interleukin enhancer-binding factor 2 OS=Homo sapiens OX=9606 GN=ILF2 PE=1 SV=2	854.5	43062.2	13	14	0.0695534	18.9135	18.983	493771	599252	493771	518159				x	1.04939	Q12905|ILF2_HUMAN
P46782	RS5	HUMAN	0	40S ribosomal protein S5 OS=Homo sapiens OX=9606 GN=RPS5 PE=1 SV=4	319.44	22876.4	7	7	0.065731	17.2661	17.3318	157622	190787	157622	164969				x	1.04661	P46782|RS5_HUMAN
Q9NZB2	F120A	HUMAN	0	Constitutive coactivator of PPAR-gamma-like protein 1 OS=Homo sapiens OX=9606 GN=FAM120A PE=1 SV=2	479.84	121888	9	9	0.0607176	15.3221	15.3828	40963.9	49411.2	40963.9	42724.7				x	1.04298	Q9NZB2|F120A_HUMAN
Q7Z2W4	ZCCHV	HUMAN	0	Zinc finger CCCH-type antiviral protein 1 OS=Homo sapiens OX=9606 GN=ZC3HAV1 PE=1 SV=3	1210.42	101431	23	23	0.0602417	17.2526	17.3128	156150	188288	156150	162809				x	1.04264	Q7Z2W4|ZCCHV_HUMAN
Q9NQT5	EXOS3	HUMAN	0	Exosome complex component RRP40 OS=Homo sapiens OX=9606 GN=EXOSC3 PE=1 SV=3	292.07	29572.2	5	5	0.0532932	16.4105	16.4638	87105.5	104529	87105.5	90383.4				x	1.03763	Q9NQT5|EXOS3_HUMAN
Q9NY65	TBA8	HUMAN	0	Tubulin alpha-8 chain OS=Homo sapiens OX=9606 GN=TUBA8 PE=1 SV=1	644.25	50093.6	1	11	0.0532475	19.0641	19.1174	548113	657727	548113	568721			x		1.0376	Q9NY65|TBA8_HUMAN
E9PRG8	CK098	HUMAN	0	Uncharacterized protein C11orf98 OS=Homo sapiens OX=9606 GN=C11orf98 PE=4 SV=2	103.91	14233.7	2	2	0.0468893	15.608	15.6549	49944.5	59669	49944.5	51594.4				x	1.03304	E9PRG8|CK098_HUMAN
P61513	RL37A	HUMAN	0	60S ribosomal protein L37a OS=Homo sapiens OX=9606 GN=RPL37A PE=1 SV=2	457.54	10275.2	7	7	0.0455475	21.3657	21.4113	2.70227e+06	3.22541e+06	2702265	2.78894e+06				x	1.03208	P61513|RL37A_HUMAN
P68371	TBB4B	HUMAN	0	Tubulin beta-4B chain OS=Homo sapiens OX=9606 GN=TUBB4B PE=1 SV=1	1425.02	49831	4	23	0.043808	18.5734	18.6173	390090	465049	390090	402117				x	1.03083	P68371|TBB4B_HUMAN
P62424	RL7A	HUMAN	0	60S ribosomal protein L7a OS=Homo sapiens OX=9606 GN=RPL7A PE=1 SV=2	1802.75	29995.6	30	30	0.0411472	23.5375	23.5786	1.21754e+07	1.44883e+07	12175412	12527669				x	1.02893	P62424|RL7A_HUMAN
P19338	NUCL	HUMAN	0	Nucleolin OS=Homo sapiens OX=9606 GN=NCL PE=1 SV=3	3394.3	76614.6	62	62	0.0408077	22.6156	22.6564	6.42631e+06	7.64527e+06	6426312	6.61069e+06				x	1.02869	P19338|NUCL_HUMAN
Q7Z2T5	TRM1L	HUMAN	0	TRMT1-like protein OS=Homo sapiens OX=9606 GN=TRMT1L PE=1 SV=2	489.92	81747.4	9	9	0.0343266	17.7609	17.7952	222105	263050	222105	227453				x	1.02408	Q7Z2T5|TRM1L_HUMAN
P62979	RS27A	HUMAN	0	Ubiquitin-40S ribosomal protein S27a OS=Homo sapiens OX=9606 GN=RPS27A PE=1 SV=2	599.64	17964.9	11	11	0.0312386	20.1595	20.1907	1.17115e+06	1.38408e+06	1.17115e+06	1.19679e+06				x	1.02189	P62979|RS27A_HUMAN
P62750	RL23A	HUMAN	0	60S ribosomal protein L23a OS=Homo sapiens OX=9606 GN=RPL23A PE=1 SV=1	815.37	17695.1	15	15	0.0278702	21.8002	21.8281	3.65192e+06	4.30583e+06	3651919	3.72315e+06				x	1.01951	P62750|RL23A_HUMAN
P18621	RL17	HUMAN	0	60S ribosomal protein L17 OS=Homo sapiens OX=9606 GN=RPL17 PE=1 SV=3	694.16	21397	11	11	0.0268631	22.114	22.1409	4.53921e+06	5.34828e+06	4539214	4624531				x	1.0188	P18621|RL17_HUMAN
P62854	RS26	HUMAN	0	40S ribosomal protein S26 OS=Homo sapiens OX=9606 GN=RPS26 PE=1 SV=3	229.49	13015.4	4	5	0.0259895	21.8314	21.8574	3.73166e+06	4.39411e+06	3.73166e+06	3.79949e+06				x	1.01818	P62854|RS26_HUMAN
P40429	RL13A	HUMAN	0	60S ribosomal protein L13a OS=Homo sapiens OX=9606 GN=RPL13A PE=1 SV=2	514.06	23577.2	11	11	0.0213032	22.7185	22.7398	6.90146e+06	8.10027e+06	6.90146e+06	7004118				x	1.01488	P40429|RL13A_HUMAN
O75569	PRKRA	HUMAN	0	Interferon-inducible double-stranded RNA-dependent protein kinase activator A OS=Homo sapiens OX=9606 GN=PRKRA PE=1 SV=1	289.48	34404.2	6	6	0.0175648	16.3096	16.3272	81224.1	95086.4	81224.1	82219				x	1.01225	O75569|PRKRA_HUMAN
O95831	AIFM1	HUMAN	0	Apoptosis-inducing factor 1, mitochondrial OS=Homo sapiens OX=9606 GN=AIFM1 PE=1 SV=1	230.74	66900.7	4	5	0.012579	20.1187	20.1313	1.13848e+06	1.32819e+06	1.13848e+06	1.14845e+06				x	1.00876	O95831|AIFM1_HUMAN
P84103	SRSF3	HUMAN	0	Serine/arginine-rich splicing factor 3 OS=Homo sapiens OX=9606 GN=SRSF3 PE=1 SV=1	493.6	19329.6	10	11	0.00896454	19.4832	19.4921	732846	852820	732846	737414				x	1.00623	P84103|SRSF3_HUMAN
P22626	ROA2	HUMAN	0	Heterogeneous nuclear ribonucleoproteins A2/B1 OS=Homo sapiens OX=9606 GN=HNRNPA2B1 PE=1 SV=2	498.28	37429.7	9	10	0.00858307	17.1576	17.1662	146202	170092	146202	147075				x	1.00597	P22626|ROA2_HUMAN
P61254	RL26	HUMAN	0	60S ribosomal protein L26 OS=Homo sapiens OX=9606 GN=RPL26 PE=1 SV=1	847.82	17258.2	3	15	0.00547218	20.8059	20.8114	1.83322e+06	2.12818e+06	1.83322e+06	1.84019e+06				x	1.0038	P61254|RL26_HUMAN
Q9UNX3	RL26L	HUMAN	0	60S ribosomal protein L26-like 1 OS=Homo sapiens OX=9606 GN=RPL26L1 PE=1 SV=1	690.94	17256.2	1	13	0.00547218	18.584	18.5895	392959	456185	392959	394452			x		1.0038	Q9UNX3|RL26L_HUMAN
P46779	RL28	HUMAN	0	60S ribosomal protein L28 OS=Homo sapiens OX=9606 GN=RPL28 PE=1 SV=3	786.69	15747.5	14	14	0.00485039	21.5209	21.5258	3.00915e+06	3.4918e+06	3009147	3.01928e+06				x	1.00337	P46779|RL28_HUMAN
Q9P035	HACD3	HUMAN	0	Very-long-chain (3R)-3-hydroxyacyl-CoA dehydratase 3 OS=Homo sapiens OX=9606 GN=HACD3 PE=1 SV=2	338.83	43159.6	7	7	0.0028286	16.0067	16.0095	65841.2	76294.9	65841.2	65970.4				x	1.00196	Q9P035|HACD3_HUMAN
P18124	RL7	HUMAN	0	60S ribosomal protein L7 OS=Homo sapiens OX=9606 GN=RPL7 PE=1 SV=1	1416.97	29225.8	23	23	0.0024395	22.3428	22.3452	5.31923e+06	6.1621e+06	5319227	5.32823e+06				x	1.00169	P18124|RL7_HUMAN
Q7KZI7	MARK2	HUMAN	0	Serine/threonine-protein kinase MARK2 OS=Homo sapiens OX=9606 GN=MARK2 PE=1 SV=2	526.18	87910.8	7	9	-0.00278091	15.5047	15.502	46493.2	53665.9	46493.2	46403.7				x	1.00193	Q7KZI7|MARK2_HUMAN
P16402	H13	HUMAN	0	Histone H1.3 OS=Homo sapiens OX=9606 GN=H1-3 PE=1 SV=2	1016.87	22349.9	5	17	-0.00325012	19.4617	19.4585	722052	833175	722052	720427				x	1.00226	P16402|H13_HUMAN
P16403	H12	HUMAN	0	Histone H1.2 OS=Homo sapiens OX=9606 GN=H1-2 PE=1 SV=2	1056.01	21364.7	5	17	-0.00325012	20.4302	20.4269	1.41286e+06	1.63029e+06	1.41286e+06	1.40967e+06				x	1.00226	P16403|H12_HUMAN
P10412	H14	HUMAN	0	Histone H1.4 OS=Homo sapiens OX=9606 GN=H1-4 PE=1 SV=2	1060.86	21865.3	5	17	-0.00325203	20.4414	20.4382	1.42392e+06	1.64306e+06	1.42392e+06	1.42072e+06				x	1.00226	P10412|H14_HUMAN
Q01130	SRSF2	HUMAN	0	Serine/arginine-rich splicing factor 2 OS=Homo sapiens OX=9606 GN=SRSF2 PE=1 SV=4	323.95	25476.3	7	7	-0.00714493	20.2325	20.2254	1.23197e+06	1.41774e+06	1.23197e+06	1.22588e+06				x	1.00497	Q01130|SRSF2_HUMAN
P40938	RFC3	HUMAN	0	Replication factor C subunit 3 OS=Homo sapiens OX=9606 GN=RFC3 PE=1 SV=2	182.5	40556.3	3	3	-0.00910568	15.1744	15.1653	36979.5	42497.7	36979.5	36746.8				x	1.00633	P40938|RFC3_HUMAN
P05089	ARGI1	HUMAN	0	Arginase-1 OS=Homo sapiens OX=9606 GN=ARG1 PE=1 SV=2	302.57	34735	6	6	-0.0091629	24.6269	24.6177	2.59077e+07	2.97727e+07	25907746	25743746				x	1.00637	P05089|ARGI1_HUMAN
Q08170	SRSF4	HUMAN	0	Serine/arginine-rich splicing factor 4 OS=Homo sapiens OX=9606 GN=SRSF4 PE=1 SV=2	569.3	56678.4	4	10	-0.0098772	14.8997	14.8898	30567.3	35109.9	30567.3	30358.8				x	1.00687	Q08170|SRSF4_HUMAN
P62249	RS16	HUMAN	0	40S ribosomal protein S16 OS=Homo sapiens OX=9606 GN=RPS16 PE=1 SV=2	885.38	16445.3	16	16	-0.0114174	21.6049	21.5935	3.18959e+06	3.65969e+06	3.18959e+06	3164447				x	1.00795	P62249|RS16_HUMAN
Q96EY1	DNJA3	HUMAN	0	DnaJ homolog subfamily A member 3, mitochondrial OS=Homo sapiens OX=9606 GN=DNAJA3 PE=1 SV=2	117.08	52488.7	2	2	-0.0119514	15.0143	15.0023	33094.1	37957.6	33094.1	32821				x	1.00832	Q96EY1|DNJA3_HUMAN
Q9BUF5	TBB6	HUMAN	0	Tubulin beta-6 chain OS=Homo sapiens OX=9606 GN=TUBB6 PE=1 SV=1	418.33	49857.1	1	8	-0.0123072	13.1722	13.1599	9230.65	10584.6	9230.65	9152.24			x		1.00857	Q9BUF5|TBB6_HUMAN
O75643	U520	HUMAN	0	U5 small nuclear ribonucleoprotein 200 kDa helicase OS=Homo sapiens OX=9606 GN=SNRNP200 PE=1 SV=2	2249.67	244505	44	44	-0.0140419	16.3825	16.3684	85430.6	97843.7	85430.6	84603.1				x	1.00978	O75643|U520_HUMAN
Q13435	SF3B2	HUMAN	0	Splicing factor 3B subunit 2 OS=Homo sapiens OX=9606 GN=SF3B2 PE=1 SV=2	647.88	100228	11	12	-0.0147038	16.1933	16.1786	74932.4	85780.7	74932.4	74172.6				x	1.01024	Q13435|SF3B2_HUMAN
P12956	XRCC6	HUMAN	0	X-ray repair cross-complementing protein 6 OS=Homo sapiens OX=9606 GN=XRCC6 PE=1 SV=2	584.88	69843.2	12	12	-0.0160522	15.581	15.5649	49016.6	56060.5	49016.6	48474.2				x	1.01119	P12956|XRCC6_HUMAN
Q13523	PRP4B	HUMAN	0	Serine/threonine-protein kinase PRP4 homolog OS=Homo sapiens OX=9606 GN=PRPF4B PE=1 SV=3	288.33	116987	6	7	-0.021678	15.0742	15.0525	34496.5	39300.2	34496.5	33982				x	1.01514	Q13523|PRP4B_HUMAN
P62314	SMD1	HUMAN	0	Small nuclear ribonucleoprotein Sm D1 OS=Homo sapiens OX=9606 GN=SNRPD1 PE=1 SV=1	125.08	13281.6	2	2	-0.0229397	17.5215	17.4986	188149	214162	188149	185181				x	1.01603	P62314|SMD1_HUMAN
Q9NWU5	RM22	HUMAN	0	39S ribosomal protein L22, mitochondrial OS=Homo sapiens OX=9606 GN=MRPL22 PE=1 SV=1	82.06	23640.6	2	2	-0.0242519	13.3438	13.3196	10396.6	11823.3	10396.6	10223.3				x	1.01695	Q9NWU5|RM22_HUMAN
P62318	SMD3	HUMAN	0	Small nuclear ribonucleoprotein Sm D3 OS=Homo sapiens OX=9606 GN=SNRPD3 PE=1 SV=1	99.27	13916.2	2	2	-0.0330563	17.5478	17.5148	191611	216579	191611	187271				x	1.02318	P62318|SMD3_HUMAN
Q9Y6M1	IF2B2	HUMAN	0	Insulin-like growth factor 2 mRNA-binding protein 2 OS=Homo sapiens OX=9606 GN=IGF2BP2 PE=1 SV=2	910.51	66121.5	16	17	-0.0409336	18.4745	18.4336	364240	409460	364240	354050				x	1.02878	Q9Y6M1|IF2B2_HUMAN
P14678	RSMB	HUMAN;P63162	0	Small nuclear ribonucleoprotein-associated proteins B and B' OS=Homo sapiens OX=9606 GN=SNRPB PE=1 SV=2	120.93	24610.1	4	4	-0.0453959	15.9871	15.9417	64951.4	72789.6	64951.4	62939.5				x	1.03197	P14678|RSMB_HUMAN;P63162|RSMN_HUMAN
Q9Y3U8	RL36	HUMAN	0	60S ribosomal protein L36 OS=Homo sapiens OX=9606 GN=RPL36 PE=1 SV=3	407.78	12253.7	8	8	-0.0479889	21.8675	21.8195	3.82634e+06	4.28039e+06	3.82634e+06	3701157				x	1.03382	Q9Y3U8|RL36_HUMAN
P16989	YBOX3	HUMAN	0	Y-box-binding protein 3 OS=Homo sapiens OX=9606 GN=YBX3 PE=1 SV=4	750.9	40090	6	11	-0.0504665	18.3748	18.3243	339905	379588	339905	328220				x	1.0356	P16989|YBOX3_HUMAN
P39023	RL3	HUMAN	0	60S ribosomal protein L3 OS=Homo sapiens OX=9606 GN=RPL3 PE=1 SV=2	2703.17	46108.9	45	46	-0.0507622	22.3315	22.2807	5.27769e+06	5.89264e+06	5.27769e+06	5095226				x	1.03581	P39023|RL3_HUMAN
P61927	RL37	HUMAN	0	60S ribosomal protein L37 OS=Homo sapiens OX=9606 GN=RPL37 PE=1 SV=2	181.05	11077.9	5	5	-0.0536175	17.1865	17.1329	149163	166214	149163	143721				x	1.03786	P61927|RL37_HUMAN
O60884	DNJA2	HUMAN	0	DnaJ homolog subfamily A member 2 OS=Homo sapiens OX=9606 GN=DNAJA2 PE=1 SV=1	531.41	45745.7	11	11	-0.0602789	15.5949	15.5346	49491.9	54895.2	49491.9	47466.6				x	1.04267	O60884|DNJA2_HUMAN
Q86XZ4	SPAS2	HUMAN	0	Spermatogenesis-associated serine-rich protein 2 OS=Homo sapiens OX=9606 GN=SPATS2 PE=1 SV=1	132.46	59544.7	1	2	-0.0611935	15.3052	15.244	40486.8	44878.5	40486.8	38805.4			x		1.04333	Q86XZ4|SPAS2_HUMAN
Q16629	SRSF7	HUMAN	0	Serine/arginine-rich splicing factor 7 OS=Homo sapiens OX=9606 GN=SRSF7 PE=1 SV=1	310.23	27366.5	5	6	-0.0683746	18.2275	18.1591	306922	338526	306922	292715				x	1.04853	Q16629|SRSF7_HUMAN
P60866	RS20	HUMAN	0	40S ribosomal protein S20 OS=Homo sapiens OX=9606 GN=RPS20 PE=1 SV=1	300.91	13372.7	4	4	-0.0767803	19.219	19.1422	610227	669151	610227	578599				x	1.05466	P60866|RS20_HUMAN
P46783	RS10	HUMAN	0	40S ribosomal protein S10 OS=Homo sapiens OX=9606 GN=RPS10 PE=1 SV=1	249.93	18897.8	5	5	-0.0773659	17.5231	17.4457	188353	206457	188353	178519				x	1.05509	P46783|RS10_HUMAN
Q9BWE0	REPI1	HUMAN	0	Replication initiator 1 OS=Homo sapiens OX=9606 GN=REPIN1 PE=1 SV=1	175.87	63574.8	3	3	-0.078598	14.073	13.9944	17234.1	18874.4	17234.1	16320.3				x	1.05599	Q9BWE0|REPI1_HUMAN
Q8NHM4	TRY6	HUMAN	0	Putative trypsin-6 OS=Homo sapiens OX=9606 GN=PRSS3P2 PE=5 SV=2	291.22	26537.2	1	6	-0.082078	12.0733	11.9913	4309.57	4708.39	4309.57	4071.24			x		1.05854	Q8NHM4|TRY6_HUMAN
Q9H6S0	YTDC2	HUMAN	0	3'-5' RNA helicase YTHDC2 OS=Homo sapiens OX=9606 GN=YTHDC2 PE=1 SV=2	478.46	160248	11	11	-0.0861635	14.7873	14.7012	28276.6	30806	28276.6	26637.3				x	1.06154	Q9H6S0|YTDC2_HUMAN
Q6ZN17	LN28B	HUMAN	0	Protein lin-28 homolog B OS=Homo sapiens OX=9606 GN=LIN28B PE=1 SV=1	69.4	27083.6	2	2	-0.0875435	13.6553	13.5677	12901.6	14042.3	12901.6	12142				x	1.06256	Q6ZN17|LN28B_HUMAN
Q9H6F5	CCD86	HUMAN	0	Coiled-coil domain-containing protein 86 OS=Homo sapiens OX=9606 GN=CCDC86 PE=1 SV=1	124.11	40235.6	3	3	-0.0884466	15.0405	14.952	33700.6	36657.1	33700.6	31696.6				x	1.06323	Q9H6F5|CCD86_HUMAN
P07437	TBB5	HUMAN	0	Tubulin beta chain OS=Homo sapiens OX=9606 GN=TUBB PE=1 SV=2	1500.45	49670.9	6	25	-0.094799	20.1873	20.0925	1.19398e+06	1.29302e+06	1.19398e+06	1.11804e+06				x	1.06792	P07437|TBB5_HUMAN
Q02878	RL6	HUMAN	0	60S ribosomal protein L6 OS=Homo sapiens OX=9606 GN=RPL6 PE=1 SV=3	1794.82	32727.9	29	29	-0.10083	22.8233	22.7224	7.42147e+06	8.00356e+06	7421470	6.92049e+06				x	1.07239	Q02878|RL6_HUMAN
P62244	RS15A	HUMAN	0	40S ribosomal protein S15a OS=Homo sapiens OX=9606 GN=RPS15A PE=1 SV=2	747.06	14839.5	13	13	-0.103926	22.2289	22.125	4.9155e+06	5.28967e+06	4915498	4.57386e+06				x	1.07469	P62244|RS15A_HUMAN
Q9UN86	G3BP2	HUMAN	0	Ras GTPase-activating protein-binding protein 2 OS=Homo sapiens OX=9606 GN=G3BP2 PE=1 SV=2	543.79	54121.2	9	10	-0.104799	17.9649	17.8601	255851	275160	255851	237925				x	1.07534	Q9UN86|G3BP2_HUMAN
P46781	RS9	HUMAN	0	40S ribosomal protein S9 OS=Homo sapiens OX=9606 GN=RPS9 PE=1 SV=3	777.62	22591.4	18	18	-0.105721	21.8901	21.7844	3.88673e+06	4.1774e+06	3886731	3.6121e+06				x	1.07603	P46781|RS9_HUMAN
P40937	RFC5	HUMAN	0	Replication factor C subunit 5 OS=Homo sapiens OX=9606 GN=RFC5 PE=1 SV=1	158.81	38496.6	3	3	-0.116226	14.3972	14.281	21577	23022.3	21577	19906.9				x	1.0839	P40937|RFC5_HUMAN
O43663	PRC1	HUMAN	0	Protein regulator of cytokinesis 1 OS=Homo sapiens OX=9606 GN=PRC1 PE=1 SV=2	163.54	71606.6	4	4	-0.118278	13.6339	13.5156	12711.9	13544.1	12711.9	11711.3				x	1.08544	O43663|PRC1_HUMAN
Q14241	ELOA1	HUMAN	0	Elongin-A OS=Homo sapiens OX=9606 GN=ELOA PE=1 SV=2	284.39	89908.9	6	6	-0.119141	15.2522	15.1331	39027.2	41557.4	39027.2	35933.7				x	1.08609	Q14241|ELOA1_HUMAN
Q6S8J3	POTEE	HUMAN	0	POTE ankyrin domain family member E OS=Homo sapiens OX=9606 GN=POTEE PE=2 SV=3	341.57	121363	1	5	-0.120867	12.0371	11.9163	4202.77	4469.89	4202.77	3865.01			x		1.08739	Q6S8J3|POTEE_HUMAN
P62829	RL23	HUMAN	0	60S ribosomal protein L23 OS=Homo sapiens OX=9606 GN=RPL23 PE=1 SV=1	521.85	14865.4	9	9	-0.121386	21.3213	21.1999	2.62026e+06	2.78581e+06	2.62026e+06	2.40882e+06				x	1.08778	P62829|RL23_HUMAN
Q969Q0	RL36L	HUMAN	0	60S ribosomal protein L36a-like OS=Homo sapiens OX=9606 GN=RPL36AL PE=1 SV=3	245.2	12468.8	2	6	-0.121649	18.9384	18.8168	502381	534023	502382	461757				x	1.08798	Q969Q0|RL36L_HUMAN
P46777	RL5	HUMAN	0	60S ribosomal protein L5 OS=Homo sapiens OX=9606 GN=RPL5 PE=1 SV=3	1637.93	34362.6	26	26	-0.123781	22.4818	22.358	5.85739e+06	6.21711e+06	5.85739e+06	5.37579e+06				x	1.08959	P46777|RL5_HUMAN
Q8WU90	ZC3HF	HUMAN	0	Zinc finger CCCH domain-containing protein 15 OS=Homo sapiens OX=9606 GN=ZC3H15 PE=1 SV=1	82.79	48602.6	2	2	-0.124399	13.4951	13.3707	11545.9	12249.7	11545.9	10592				x	1.09005	Q8WU90|ZC3HF_HUMAN
Q9Y383	LC7L2	HUMAN	0	Putative RNA-binding protein Luc7-like 2 OS=Homo sapiens OX=9606 GN=LUC7L2 PE=1 SV=2	545.43	46513.9	8	12	-0.124771	17.3964	17.2717	172523	182993	172523	158229				x	1.09033	Q9Y383|LC7L2_HUMAN
Q8IYB3	SRRM1	HUMAN	0	Serine/arginine repetitive matrix protein 1 OS=Homo sapiens OX=9606 GN=SRRM1 PE=1 SV=2	729.41	102335	12	13	-0.127649	16.6312	16.5035	101504	107449	101504	92908.6				x	1.09251	Q8IYB3|SRRM1_HUMAN
Q3KQU3	MA7D1	HUMAN	0	MAP7 domain-containing protein 1 OS=Homo sapiens OX=9606 GN=MAP7D1 PE=1 SV=1	109.09	92820	2	2	-0.127768	14.144	14.0162	18103.9	19162.7	18103.9	16569.5				x	1.0926	Q3KQU3|MA7D1_HUMAN
P12236	ADT3	HUMAN	0	ADP/ATP translocase 3 OS=Homo sapiens OX=9606 GN=SLC25A6 PE=1 SV=4	429.93	32866.3	2	9	-0.129921	17.6415	17.5116	204467	216102	204467	186859				x	1.09424	P12236|ADT3_HUMAN
P83881	RL36A	HUMAN	0	60S ribosomal protein L36a OS=Homo sapiens OX=9606 GN=RPL36A PE=1 SV=2	329.8	12440.8	3	7	-0.133045	19.8942	19.7612	974436	1.02766e+06	974436	888592				x	1.09661	P83881|RL36A_HUMAN
P01834	IGKC	HUMAN	0	Immunoglobulin kappa constant OS=Homo sapiens OX=9606 GN=IGKC PE=1 SV=2	125.08	11765	2	2	-0.133423	15.7735	15.6401	56013.3	59057.3	56013.3	51065.5				x	1.09689	P01834|IGKC_HUMAN
P31689	DNJA1	HUMAN	0	DnaJ homolog subfamily A member 1 OS=Homo sapiens OX=9606 GN=DNAJA1 PE=1 SV=2	391.45	44868.2	5	5	-0.137444	17.5038	17.3664	185854	195409	185854	168965				x	1.09996	P31689|DNJA1_HUMAN
Q92900	RENT1	HUMAN	0	Regulator of nonsense transcripts 1 OS=Homo sapiens OX=9606 GN=UPF1 PE=1 SV=2	1915.37	124345	33	33	-0.138069	17.8097	17.6716	229747	241453	229747	208779				x	1.10043	Q92900|RENT1_HUMAN
P05141	ADT2	HUMAN	0	ADP/ATP translocase 2 OS=Homo sapiens OX=9606 GN=SLC25A5 PE=1 SV=7	442.57	32852.2	3	10	-0.141546	18.5196	18.378	375796	393993	375796	340677				x	1.10309	P05141|ADT2_HUMAN
Q96ME7	ZN512	HUMAN	0	Zinc finger protein 512 OS=Homo sapiens OX=9606 GN=ZNF512 PE=1 SV=2	49.44	64682.2	2	2	-0.144242	13.9906	13.8464	16277.8	17034.1	16277.8	14729				x	1.10515	Q96ME7|ZN512_HUMAN
Q8NC51	PAIRB	HUMAN	0	Plasminogen activator inhibitor 1 RNA-binding protein OS=Homo sapiens OX=9606 GN=SERBP1 PE=1 SV=2	188.6	44965.4	4	4	-0.154133	15.5733	15.4191	48754.7	50671.6	48754.7	43814.5				x	1.11275	Q8NC51|PAIRB_HUMAN
P23396	RS3	HUMAN	0	40S ribosomal protein S3 OS=Homo sapiens OX=9606 GN=RPS3 PE=1 SV=2	720.39	26688.3	15	16	-0.154545	19.6064	19.4518	798194	829339	798194	717110				x	1.11307	P23396|RS3_HUMAN
P62851	RS25	HUMAN	0	40S ribosomal protein S25 OS=Homo sapiens OX=9606 GN=RPS25 PE=1 SV=1	474.78	13742.1	10	10	-0.156158	21.2884	21.1323	2.56131e+06	2.65827e+06	2.56131e+06	2298546				x	1.11432	P62851|RS25_HUMAN
Q9H0H5	RGAP1	HUMAN	0	Rac GTPase-activating protein 1 OS=Homo sapiens OX=9606 GN=RACGAP1 PE=1 SV=1	245.09	71026.6	5	5	-0.156837	14.9706	14.8138	32107.7	33307.6	32107.7	28800.3				x	1.11484	Q9H0H5|RGAP1_HUMAN
Q00325	MPCP	HUMAN	0	Phosphate carrier protein, mitochondrial OS=Homo sapiens OX=9606 GN=SLC25A3 PE=1 SV=2	268.97	40094.9	7	7	-0.156868	19.7974	19.6405	911167	945196	911167	817289				x	1.11486	Q00325|MPCP_HUMAN
Q96B26	EXOS8	HUMAN	0	Exosome complex component RRP43 OS=Homo sapiens OX=9606 GN=EXOSC8 PE=1 SV=1	225.82	30039.6	4	4	-0.15708	16.8233	16.6662	115962	120275	115962	103999				x	1.11503	Q96B26|EXOS8_HUMAN
P05388	RLA0	HUMAN	0	60S acidic ribosomal protein P0 OS=Homo sapiens OX=9606 GN=RPLP0 PE=1 SV=1	1530.34	34273.5	25	25	-0.162657	23.4337	23.271	1.13302e+07	1.17063e+07	11330225	10122185				x	1.11935	P05388|RLA0_HUMAN
Q6P2Q9	PRP8	HUMAN	0	Pre-mRNA-processing-splicing factor 8 OS=Homo sapiens OX=9606 GN=PRPF8 PE=1 SV=2	2584.15	273599	55	55	-0.167564	17.0578	16.8902	136430	140480	136430	121470				x	1.12316	Q6P2Q9|PRP8_HUMAN
O43175	SERA	HUMAN	0	D-3-phosphoglycerate dehydrogenase OS=Homo sapiens OX=9606 GN=PHGDH PE=1 SV=4	161.63	56650.5	3	3	-0.170245	14.1166	13.9463	17762.8	18256.2	17762.8	15785.7				x	1.12525	O43175|SERA_HUMAN
Q9NZ01	TECR	HUMAN	0	Very-long-chain enoyl-CoA reductase OS=Homo sapiens OX=9606 GN=TECR PE=1 SV=1	151.27	36034.4	4	4	-0.170934	14.7531	14.5821	27613.3	28366.7	27613.3	24528				x	1.12579	Q9NZ01|TECR_HUMAN
P0DMV8	HS71A	HUMAN;P0DMV9	0	Heat shock 70 kDa protein 1A OS=Homo sapiens OX=9606 GN=HSPA1A PE=1 SV=1	1089.33	70052.4	14	18	-0.180576	18.3253	18.1447	328436	335150	328436	289796				x	1.13334	P0DMV8|HS71A_HUMAN;P0DMV9|HS71B_HUMAN
P42677	RS27	HUMAN	0	40S ribosomal protein S27 OS=Homo sapiens OX=9606 GN=RPS27 PE=1 SV=3	396.13	9461.12	2	6	-0.186203	20.5572	20.371	1.54293e+06	1.56833e+06	1542926	1.3561e+06				x	1.13777	P42677|RS27_HUMAN
P18077	RL35A	HUMAN	0	60S ribosomal protein L35a OS=Homo sapiens OX=9606 GN=RPL35A PE=1 SV=2	807.88	12537.7	15	15	-0.187664	21.9714	21.7838	4.11211e+06	4.1756e+06	4.11211e+06	3.61054e+06				x	1.13892	P18077|RL35A_HUMAN
Q32P44	EMAL3	HUMAN	0	Echinoderm microtubule-associated protein-like 3 OS=Homo sapiens OX=9606 GN=EML3 PE=1 SV=1	47.28	95196.8	2	2	-0.189057	15.8343	15.6452	58425.1	59269.9	58425.1	51249.3				x	1.14002	Q32P44|EMAL3_HUMAN
P62917	RL8	HUMAN	0	60S ribosomal protein L8 OS=Homo sapiens OX=9606 GN=RPL8 PE=1 SV=2	755.65	28024.7	13	13	-0.198778	22.9624	22.7637	8.17298e+06	8.23548e+06	8172978	7121023				x	1.14773	P62917|RL8_HUMAN
P11142	HSP7C	HUMAN	0	Heat shock cognate 71 kDa protein OS=Homo sapiens OX=9606 GN=HSPA8 PE=1 SV=1	1765.99	70898.2	21	28	-0.20009	19.8224	19.6223	927132	933371	927132	807064				x	1.14877	P11142|HSP7C_HUMAN
Q2NL82	TSR1	HUMAN	0	Pre-rRNA-processing protein TSR1 homolog OS=Homo sapiens OX=9606 GN=TSR1 PE=1 SV=1	601.66	91810.1	11	11	-0.203661	16.166	15.9624	73529	73840.9	73529	63848.5				x	1.15162	Q2NL82|TSR1_HUMAN
O94906	PRP6	HUMAN	0	Pre-mRNA-processing factor 6 OS=Homo sapiens OX=9606 GN=PRPF6 PE=1 SV=1	303.65	106925	6	6	-0.211636	15.4967	15.2851	46236.1	46176.3	46236.1	39927.5				x	1.158	O94906|PRP6_HUMAN
O60814	H2B1K	HUMAN;P58876	0	Histone H2B type 1-K OS=Homo sapiens OX=9606 GN=H2BC12 PE=1 SV=3	291.09	13890.1	6	6	-0.212723	19.4158	19.2031	699413	697981	699413	603528				x	1.15887	O60814|H2B1K_HUMAN;P58876|H2B1D_HUMAN;P62807|H2B1C_HUMAN;Q5QNW6|H2B2F_HUMAN;Q93079|H2B1H_HUMAN;Q99877|H2B1N_HUMAN;Q99879|H2B1M_HUMAN;Q99880|H2B1L_HUMAN
Q9NYF8	BCLF1	HUMAN	0	Bcl-2-associated transcription factor 1 OS=Homo sapiens OX=9606 GN=BCLAF1 PE=1 SV=2	1334.59	106122	24	25	-0.219006	17.534	17.315	189785	188574	189785	163055				x	1.16393	Q9NYF8|BCLF1_HUMAN
Q9Y3B7	RM11	HUMAN	0	39S ribosomal protein L11, mitochondrial OS=Homo sapiens OX=9606 GN=MRPL11 PE=1 SV=1	279.34	20683.2	6	6	-0.221714	15.8846	15.6629	60500	60001	60500	51881.5				x	1.16612	Q9Y3B7|RM11_HUMAN
Q5T3I0	GPTC4	HUMAN	0	G patch domain-containing protein 4 OS=Homo sapiens OX=9606 GN=GPATCH4 PE=1 SV=2	438.5	50381.2	8	8	-0.234569	16.0605	15.8259	68341.7	67176.9	68341.7	58086.3				x	1.17655	Q5T3I0|GPTC4_HUMAN
Q9BQE3	TBA1C	HUMAN	0	Tubulin alpha-1C chain OS=Homo sapiens OX=9606 GN=TUBA1C PE=1 SV=1	984.41	49895.4	1	18	-0.237295	16.4915	16.2542	92137.4	90396	92137.4	78163.3			x		1.17878	Q9BQE3|TBA1C_HUMAN
P68363	TBA1B	HUMAN	0	Tubulin alpha-1B chain OS=Homo sapiens OX=9606 GN=TUBA1B PE=1 SV=1	1145.78	50151.7	3	20	-0.237297	19.8615	19.6242	952602	934598	952602	808125				x	1.17878	P68363|TBA1B_HUMAN
P46778	RL21	HUMAN	0	60S ribosomal protein L21 OS=Homo sapiens OX=9606 GN=RPL21 PE=1 SV=2	734.36	18564.8	12	12	-0.237925	22.2213	21.9834	4.8897e+06	4.79519e+06	4.8897e+06	4.14629e+06				x	1.17929	P46778|RL21_HUMAN
Q14980	NUMA1	HUMAN	0	Nuclear mitotic apparatus protein 1 OS=Homo sapiens OX=9606 GN=NUMA1 PE=1 SV=2	602.43	238257	10	11	-0.24962	15.7278	15.4782	54268.7	52790.1	54268.7	45646.4				x	1.18889	Q14980|NUMA1_HUMAN
P62280	RS11	HUMAN	0	40S ribosomal protein S11 OS=Homo sapiens OX=9606 GN=RPS11 PE=1 SV=3	948.68	18430.7	17	17	-0.258112	21.5155	21.2573	2.99777e+06	2.89898e+06	2.99777e+06	2.50668e+06				x	1.19591	P62280|RS11_HUMAN
Q71UM5	RS27L	HUMAN	0	40S ribosomal protein S27-like OS=Homo sapiens OX=9606 GN=RPS27L PE=1 SV=3	289.24	9477.16	1	5	-0.261721	20.2098	19.9481	1.21272e+06	1.16983e+06	1212720	1.01152e+06			x		1.19891	Q71UM5|RS27L_HUMAN
P55209	NP1L1	HUMAN	0	Nucleosome assembly protein 1-like 1 OS=Homo sapiens OX=9606 GN=NAP1L1 PE=1 SV=1	421.13	45374.2	7	7	-0.262169	17.9456	17.6834	252442	243438	252442	210495				x	1.19928	P55209|NP1L1_HUMAN
Q14258	TRI25	HUMAN	0	E3 ubiquitin/ISG15 ligase TRIM25 OS=Homo sapiens OX=9606 GN=TRIM25 PE=1 SV=2	409.32	70973.5	9	9	-0.262856	16.715	16.4521	107576	103690	107576	89658				x	1.19985	Q14258|TRI25_HUMAN
Q07021	C1QBP	HUMAN	0	Complement component 1 Q subcomponent-binding protein, mitochondrial OS=Homo sapiens OX=9606 GN=C1QBP PE=1 SV=1	466.95	31362.2	7	7	-0.268408	20.4137	20.1453	1.39679e+06	1.34116e+06	1.39679e+06	1.15967e+06				x	1.20448	Q07021|C1QBP_HUMAN
Q9H7E2	TDRD3	HUMAN	0	Tudor domain-containing protein 3 OS=Homo sapiens OX=9606 GN=TDRD3 PE=1 SV=1	227.64	73184.8	5	5	-0.270576	14.0731	13.8026	17236.1	16524.7	17236.1	14288.5				x	1.20629	Q9H7E2|TDRD3_HUMAN
Q09161	NCBP1	HUMAN	0	Nuclear cap-binding protein subunit 1 OS=Homo sapiens OX=9606 GN=NCBP1 PE=1 SV=1	367.03	91839.4	7	7	-0.271835	16.5328	16.2609	94811.9	90819.4	94811.9	78529.4				x	1.20734	Q09161|NCBP1_HUMAN
Q71RC2	LARP4	HUMAN	0	La-related protein 4 OS=Homo sapiens OX=9606 GN=LARP4 PE=1 SV=3	121.5	80596	3	3	-0.275614	18.3088	18.0332	324708	310221	324708	268241				x	1.21051	Q71RC2|LARP4_HUMAN
P27635	RL10	HUMAN	0	60S ribosomal protein L10 OS=Homo sapiens OX=9606 GN=RPL10 PE=1 SV=4	814.61	24603.9	12	12	-0.277998	21.852	21.574	3.78545e+06	3.61059e+06	3.78545e+06	3121995				x	1.21251	P27635|RL10_HUMAN
Q12849	GRSF1	HUMAN	0	G-rich sequence factor 1 OS=Homo sapiens OX=9606 GN=GRSF1 PE=1 SV=3	98.58	53126.4	2	2	-0.278815	16.0164	15.7376	66286.9	63189.1	66286.9	54638.1				x	1.2132	Q12849|GRSF1_HUMAN
P11021	BIP	HUMAN	0	Endoplasmic reticulum chaperone BiP OS=Homo sapiens OX=9606 GN=HSPA5 PE=1 SV=2	1228.14	72333.1	19	21	-0.281399	17.5317	17.2503	189482	180304	189482	155905				x	1.21537	P11021|BIP_HUMAN
Q9H2U1	DHX36	HUMAN	0	ATP-dependent DNA/RNA helicase DHX36 OS=Homo sapiens OX=9606 GN=DHX36 PE=1 SV=2	491.87	114760	8	9	-0.284662	16.0331	15.7485	67058	63665.6	67058	55050.1				x	1.21813	Q9H2U1|DHX36_HUMAN
P63173	RL38	HUMAN	0	60S ribosomal protein L38 OS=Homo sapiens OX=9606 GN=RPL38 PE=1 SV=2	129.38	8217.88	3	3	-0.286074	17.4271	17.1411	176235	167156	176235	144536				x	1.21932	P63173|RL38_HUMAN
Q9BQ39	DDX50	HUMAN	0	ATP-dependent RNA helicase DDX50 OS=Homo sapiens OX=9606 GN=DDX50 PE=1 SV=1	1066.81	82565.1	18	21	-0.287663	16.7486	16.461	110113	104326	110113	90207.8				x	1.22066	Q9BQ39|DDX50_HUMAN
P04908	H2A1B	HUMAN;P0C0S8	0	Histone H2A type 1-B/E OS=Homo sapiens OX=9606 GN=H2AC4 PE=1 SV=2	166.06	14135.5	2	4	-0.287685	20.1917	19.904	1.19757e+06	1.13461e+06	1197570	981069				x	1.22068	P04908|H2A1B_HUMAN;P0C0S8|H2A1_HUMAN;P20671|H2A1D_HUMAN;Q6FI13|H2A2A_HUMAN;Q7L7L0|H2A3_HUMAN;Q93077|H2A1C_HUMAN;Q96KK5|H2A1H_HUMAN;Q99878|H2A1J_HUMAN
Q00839	HNRPU	HUMAN	0	Heterogeneous nuclear ribonucleoprotein U OS=Homo sapiens OX=9606 GN=HNRNPU PE=1 SV=6	1200.09	90584.6	21	21	-0.294603	20.2086	19.914	1.21172e+06	1.14252e+06	1.21172e+06	987910				x	1.22655	Q00839|HNRPU_HUMAN
Q92499	DDX1	HUMAN	0	ATP-dependent RNA helicase DDX1 OS=Homo sapiens OX=9606 GN=DDX1 PE=1 SV=2	216.91	82432.2	4	4	-0.301979	13.6627	13.3607	12968.4	12165.4	12968.4	10519.2				x	1.23283	Q92499|DDX1_HUMAN
Q9HAF1	EAF6	HUMAN	0	Chromatin modification-related protein MEAF6 OS=Homo sapiens OX=9606 GN=MEAF6 PE=1 SV=1	110.88	21634.9	2	2	-0.30366	13.8956	13.5919	15240.2	14279.9	15240.2	12347.5				x	1.23427	Q9HAF1|EAF6_HUMAN
Q01844	EWS	HUMAN	0	RNA-binding protein EWS OS=Homo sapiens OX=9606 GN=EWSR1 PE=1 SV=1	190.72	68478.3	3	3	-0.307623	16.3993	16.0917	86433.7	80765.5	86433.8	69836.1				x	1.23767	Q01844|EWS_HUMAN
P07477	TRY1	HUMAN	0	Trypsin-1 OS=Homo sapiens OX=9606 GN=PRSS1 PE=1 SV=1	611.44	26558.1	8	13	-0.321232	24.3028	23.9816	2.06959e+07	1.91572e+07	20695940	16564745				x	1.2494	P07477|TRY1_HUMAN
Q13823	NOG2	HUMAN	0	Nucleolar GTP-binding protein 2 OS=Homo sapiens OX=9606 GN=GNL2 PE=1 SV=1	92.67	83655	3	3	-0.327744	13.8609	13.5332	14878	13709.8	14878	11854.5				x	1.25505	Q13823|NOG2_HUMAN
P35251	RFC1	HUMAN	0	Replication factor C subunit 1 OS=Homo sapiens OX=9606 GN=RFC1 PE=1 SV=4	525.9	128254	9	9	-0.335282	15.7489	15.4136	55068.1	50479.6	55068.1	43648.6				x	1.26162	P35251|RFC1_HUMAN
Q53GS9	SNUT2	HUMAN	0	U4/U6.U5 tri-snRNP-associated protein 2 OS=Homo sapiens OX=9606 GN=USP39 PE=1 SV=2	162.62	65380.6	4	4	-0.343458	14.4235	14.0801	21974.5	20029.6	21974.5	17319.2				x	1.26879	Q53GS9|SNUT2_HUMAN
O75151	PHF2	HUMAN	0	Lysine-specific demethylase PHF2 OS=Homo sapiens OX=9606 GN=PHF2 PE=1 SV=4	80.61	120775	1	2	-0.345227	13.7876	13.4424	14140.8	12873.5	14140.8	11131.4			x		1.27035	O75151|PHF2_HUMAN
Q16630	CPSF6	HUMAN	0	Cleavage and polyadenylation specificity factor subunit 6 OS=Homo sapiens OX=9606 GN=CPSF6 PE=1 SV=2	158.97	59209.9	3	3	-0.346292	14.8863	14.54	30283.7	27549.3	30283.7	23821.3				x	1.27129	Q16630|CPSF6_HUMAN
Q9H0S4	DDX47	HUMAN	0	Probable ATP-dependent RNA helicase DDX47 OS=Homo sapiens OX=9606 GN=DDX47 PE=1 SV=1	263.07	50646.6	6	6	-0.356054	14.8031	14.4471	28588.2	25831.5	28588.2	22335.9				x	1.27992	Q9H0S4|DDX47_HUMAN
P68104	EF1A1	HUMAN;Q5VTE0	0	Elongation factor 1-alpha 1 OS=Homo sapiens OX=9606 GN=EEF1A1 PE=1 SV=1	636.61	50140.9	12	12	-0.360886	19.1049	18.744	563820	507749	563820	439039				x	1.28421	P68104|EF1A1_HUMAN;Q5VTE0|EF1A3_HUMAN
P07305	H10	HUMAN	0	Histone H1.0 OS=Homo sapiens OX=9606 GN=H1-0 PE=1 SV=3	166.99	20862.9	3	3	-0.364771	16.0882	15.7234	69667.5	62570.5	69667.5	54103.2				x	1.28768	P07305|H10_HUMAN
Q6PKG0	LARP1	HUMAN	0	La-related protein 1 OS=Homo sapiens OX=9606 GN=LARP1 PE=1 SV=2	1451.1	123510	26	29	-0.366034	20.4804	20.1144	1.46294e+06	1.31276e+06	1.46294e+06	1.13512e+06				x	1.28881	Q6PKG0|LARP1_HUMAN
Q5SW79	CE170	HUMAN	0	Centrosomal protein of 170 kDa OS=Homo sapiens OX=9606 GN=CEP170 PE=1 SV=1	148.5	175292	4	4	-0.377147	14.544	14.1669	23888.1	21271.4	23888.1	18392.9				x	1.29877	Q5SW79|CE170_HUMAN
Q14444	CAPR1	HUMAN	0	Caprin-1 OS=Homo sapiens OX=9606 GN=CAPRIN1 PE=1 SV=2	590.54	78366.3	12	12	-0.388056	18.1501	17.762	290878	257064	290878	222277				x	1.30863	Q14444|CAPR1_HUMAN
O00178	GTPB1	HUMAN	0	GTP-binding protein 1 OS=Homo sapiens OX=9606 GN=GTPBP1 PE=1 SV=3	84	72453.9	2	2	-0.395153	13.7823	13.3871	14089.1	12390.2	14089.1	10713.5				x	1.31508	O00178|GTPB1_HUMAN
Q86UE4	LYRIC	HUMAN	0	Protein LYRIC OS=Homo sapiens OX=9606 GN=MTDH PE=1 SV=2	206.55	63837.1	5	5	-0.409845	14.5913	14.1815	24685	21488.4	24685	18580.5				x	1.32854	Q86UE4|LYRIC_HUMAN
P13010	XRCC5	HUMAN	0	X-ray repair cross-complementing protein 5 OS=Homo sapiens OX=9606 GN=XRCC5 PE=1 SV=3	342.6	82704.6	6	6	-0.411201	16.0862	15.675	69572	60505.8	69572	52318				x	1.32979	P13010|XRCC5_HUMAN
Q9BXS6	NUSAP	HUMAN	0	Nucleolar and spindle-associated protein 1 OS=Homo sapiens OX=9606 GN=NUSAP1 PE=1 SV=1	341.19	49451.9	7	7	-0.414651	15.2108	14.7961	37922.9	32902.2	37922.9	28449.8				x	1.33298	Q9BXS6|NUSAP_HUMAN
P25705	ATPA	HUMAN	0	ATP synthase subunit alpha, mitochondrial OS=Homo sapiens OX=9606 GN=ATP5F1A PE=1 SV=1	239.47	59750.7	5	5	-0.427261	15.2383	14.811	38651.9	33242.9	38651.9	28744.3				x	1.34468	P25705|ATPA_HUMAN
P26599	PTBP1	HUMAN	0	Polypyrimidine tract-binding protein 1 OS=Homo sapiens OX=9606 GN=PTBP1 PE=1 SV=1	442.62	57221.4	7	9	-0.436632	17.3541	16.9175	167536	143157	167536	123785				x	1.35344	P26599|PTBP1_HUMAN
Q9NUQ6	SPS2L	HUMAN	0	SPATS2-like protein OS=Homo sapiens OX=9606 GN=SPATS2L PE=1 SV=2	549.91	61729.1	10	10	-0.453459	16.5881	16.1347	98520.2	83208.3	98520.2	71948.3				x	1.36932	Q9NUQ6|SPS2L_HUMAN
P05455	LA	HUMAN	0	Lupus La protein OS=Homo sapiens OX=9606 GN=SSB PE=1 SV=2	315.91	46837.1	6	6	-0.462663	15.424	14.9614	43963.4	36894.5	43963.4	31901.8				x	1.37808	P05455|LA_HUMAN
Q8IWS0	PHF6	HUMAN	0	PHD finger protein 6 OS=Homo sapiens OX=9606 GN=PHF6 PE=1 SV=1	353.42	41290.5	7	7	-0.466143	17.027	16.5609	133550	111807	133550	96676.8				x	1.38141	Q8IWS0|PHF6_HUMAN
O43290	SNUT1	HUMAN	0	U4/U6.U5 tri-snRNP-associated protein 1 OS=Homo sapiens OX=9606 GN=SART1 PE=1 SV=1	331.4	90254.8	6	6	-0.477285	15.1353	14.658	35989.1	29897.8	35989.1	25852				x	1.39212	O43290|SNUT1_HUMAN
P02788	TRFL	HUMAN	0	Lactotransferrin OS=Homo sapiens OX=9606 GN=LTF PE=1 SV=6	192.01	78182	4	4	-0.477839	15.1937	14.7159	37477.2	31122.1	37477.2	26910.6				x	1.39266	P02788|TRFL_HUMAN
P09651	ROA1	HUMAN	0	Heterogeneous nuclear ribonucleoprotein A1 OS=Homo sapiens OX=9606 GN=HNRNPA1 PE=1 SV=5	715.7	38746.7	10	11	-0.481892	18.5545	18.0726	384993	318813	384993	275670				x	1.39657	P09651|ROA1_HUMAN
O75190	DNJB6	HUMAN	0	DnaJ homolog subfamily B member 6 OS=Homo sapiens OX=9606 GN=DNAJB6 PE=1 SV=2	81.41	36087	2	2	-0.49142	14.2752	13.7838	19827.2	16310.8	19827.2	14103.6				x	1.40583	O75190|DNJB6_HUMAN
P62316	SMD2	HUMAN	0	Small nuclear ribonucleoprotein Sm D2 OS=Homo sapiens OX=9606 GN=SNRPD2 PE=1 SV=1	167.77	13526.9	4	4	-0.491461	16.7345	16.243	109041	89699.6	109041	77561.1				x	1.40587	P62316|SMD2_HUMAN
Q15287	RNPS1	HUMAN	0	RNA-binding protein with serine-rich domain 1 OS=Homo sapiens OX=9606 GN=RNPS1 PE=1 SV=1	88.13	34208.2	2	2	-0.507656	15.8501	15.3424	59066.4	48047.1	59066.4	41545.2				x	1.42174	Q15287|RNPS1_HUMAN
Q86VM9	ZCH18	HUMAN	0	Zinc finger CCCH domain-containing protein 18 OS=Homo sapiens OX=9606 GN=ZC3H18 PE=1 SV=2	257.94	106379	4	4	-0.522221	14.5911	14.0689	24680.4	19874.4	24680.4	17184.9				x	1.43616	Q86VM9|ZCH18_HUMAN
P12273	PIP	HUMAN	0	Prolactin-inducible protein OS=Homo sapiens OX=9606 GN=PIP PE=1 SV=1	192.48	16572.5	4	4	-0.523668	16.7052	16.1815	106846	85953.4	106846	74321.9				x	1.43761	P12273|PIP_HUMAN
P35250	RFC2	HUMAN	0	Replication factor C subunit 2 OS=Homo sapiens OX=9606 GN=RFC2 PE=1 SV=3	200.9	39157.3	4	4	-0.525732	15.5456	15.0199	47829.1	38421.7	47829.1	33222.4				x	1.43966	P35250|RFC2_HUMAN
Q9Y520	PRC2C	HUMAN	0	Protein PRRC2C OS=Homo sapiens OX=9606 GN=PRRC2C PE=1 SV=4	1129.64	316911	23	25	-0.525862	16.7458	16.22	109899	88275.5	109899	76329.8				x	1.43979	Q9Y520|PRC2C_HUMAN
P31025	LCN1	HUMAN	0	Lipocalin-1 OS=Homo sapiens OX=9606 GN=LCN1 PE=1 SV=1	64.22	19250	1	2	-0.537891	17.6207	17.0828	201535	160537	201535	138813			x		1.45185	P31025|LCN1_HUMAN
P09012	SNRPA	HUMAN	0	U1 small nuclear ribonucleoprotein A OS=Homo sapiens OX=9606 GN=SNRPA PE=1 SV=3	60.15	31279.5	2	2	-0.544792	14.442	13.8972	22257.4	17645	22257.4	15257.2				x	1.45881	P09012|SNRPA_HUMAN
Q9BRJ6	CG050	HUMAN	0	Uncharacterized protein C7orf50 OS=Homo sapiens OX=9606 GN=C7orf50 PE=1 SV=1	635.82	22083.4	10	10	-0.545128	19.6454	19.1003	820074	649980	820074	562022				x	1.45915	Q9BRJ6|CG050_HUMAN
O43818	U3IP2	HUMAN	0	U3 small nucleolar RNA-interacting protein 2 OS=Homo sapiens OX=9606 GN=RRP9 PE=1 SV=1	163.51	51840.7	4	5	-0.547274	18.5807	18.0334	392057	310277	392057	268289				x	1.46132	O43818|U3IP2_HUMAN
P02538	K2C6A	HUMAN	0	Keratin, type II cytoskeletal 6A OS=Homo sapiens OX=9606 GN=KRT6A PE=1 SV=3	2739.75	60045	2	54	-0.557858	20.435	19.8771	1.41754e+06	1.11365e+06	1.41754e+06	962951				x	1.47208	P02538|K2C6A_HUMAN
Q5JTW2	CEP78	HUMAN	0	Centrosomal protein of 78 kDa OS=Homo sapiens OX=9606 GN=CEP78 PE=1 SV=1	99.41	76396.5	2	2	-0.560367	14.0683	13.508	17178.8	13472.6	17178.8	11649.5				x	1.47464	Q5JTW2|CEP78_HUMAN
P05198	IF2A	HUMAN	0	Eukaryotic translation initiation factor 2 subunit 1 OS=Homo sapiens OX=9606 GN=EIF2S1 PE=1 SV=3	486.03	36112.2	9	9	-0.56291	16.614	16.0511	100306	78526.9	100306	67900.4				x	1.47725	P05198|IF2A_HUMAN
Q9H0U3	MAGT1	HUMAN	0	Magnesium transporter protein 1 OS=Homo sapiens OX=9606 GN=MAGT1 PE=1 SV=1	67.37	38036.7	2	2	-0.574841	13.8684	13.2936	14956.1	11612.4	14956.1	10040.9				x	1.48951	Q9H0U3|MAGT1_HUMAN
P31944	CASPE	HUMAN	0	Caspase-14 OS=Homo sapiens OX=9606 GN=CASP14 PE=1 SV=2	159.06	27679.5	4	4	-0.591125	16.4244	15.8333	87950.3	67520.7	87950.3	58383.6				x	1.50642	P31944|CASPE_HUMAN
Q02880	TOP2B	HUMAN	0	DNA topoisomerase 2-beta OS=Homo sapiens OX=9606 GN=TOP2B PE=1 SV=3	2781.95	183266	35	49	-0.592077	17.8574	17.2653	237467	182186	237467	157532				x	1.50742	Q02880|TOP2B_HUMAN
P25398	RS12	HUMAN	0	40S ribosomal protein S12 OS=Homo sapiens OX=9606 GN=RPS12 PE=1 SV=3	149.77	14514.9	3	3	-0.596308	16.8706	16.2743	119829	91664.8	119829	79260.4				x	1.51184	P25398|RS12_HUMAN
Q12797	ASPH	HUMAN	0	Aspartyl/asparaginyl beta-hydroxylase OS=Homo sapiens OX=9606 GN=ASPH PE=1 SV=3	231.4	85862.6	4	4	-0.596591	16.1409	15.5443	72261.4	55266.4	72261.4	47787.6				x	1.51214	Q12797|ASPH_HUMAN
P11388	TOP2A	HUMAN	0	DNA topoisomerase 2-alpha OS=Homo sapiens OX=9606 GN=TOP2A PE=1 SV=3	3755.92	174384	56	70	-0.599049	19.4377	18.8387	710142	542201	710142	468828				x	1.51472	P11388|TOP2A_HUMAN
O75534	CSDE1	HUMAN	0	Cold shock domain-containing protein E1 OS=Homo sapiens OX=9606 GN=CSDE1 PE=1 SV=2	67.42	88884.7	2	2	-0.607119	13.8802	13.2731	15078.2	11448.1	15078.2	9898.93				x	1.52321	O75534|CSDE1_HUMAN
P35249	RFC4	HUMAN	0	Replication factor C subunit 4 OS=Homo sapiens OX=9606 GN=RFC4 PE=1 SV=2	350.98	39681.8	6	7	-0.607612	16.5999	15.9923	99330.3	75390.8	99330.3	65188.7				x	1.52374	P35249|RFC4_HUMAN
Q86US8	EST1A	HUMAN	0	Telomerase-binding protein EST1A OS=Homo sapiens OX=9606 GN=SMG6 PE=1 SV=2	129.97	160461	3	3	-0.616666	13.6623	13.0457	12965	9778.73	12965	8455.44				x	1.53333	Q86US8|EST1A_HUMAN
P02768	ALBU	HUMAN	0	Albumin OS=Homo sapiens OX=9606 GN=ALB PE=1 SV=2	168.62	69366.8	4	4	-0.629225	15.3011	14.6718	40371.6	30186.1	40371.6	26101.2				x	1.54673	P02768|ALBU_HUMAN
Q13547	HDAC1	HUMAN	0	Histone deacetylase 1 OS=Homo sapiens OX=9606 GN=HDAC1 PE=1 SV=1	146.45	55103.1	1	4	-0.630192	10.974	10.3438	2011.37	1502.91	2011.37	1299.53			x		1.54777	Q13547|HDAC1_HUMAN
P81605	DCD	HUMAN	0	Dermcidin OS=Homo sapiens OX=9606 GN=DCD PE=1 SV=2	131.09	11283.9	3	3	-0.631142	19.187	18.5558	596837	445666	596837	385357				x	1.54879	P81605|DCD_HUMAN
Q96QA5	GSDMA	HUMAN	0	Gasdermin-A OS=Homo sapiens OX=9606 GN=GSDMA PE=1 SV=4	132.39	49364.9	2	2	-0.642182	15.6903	15.0481	52876.1	39182.3	52876.1	33880				x	1.56069	Q96QA5|GSDMA_HUMAN
Q02978	M2OM	HUMAN	0	Mitochondrial 2-oxoglutarate/malate carrier protein OS=Homo sapiens OX=9606 GN=SLC25A11 PE=1 SV=3	263.71	34061.7	5	6	-0.650988	15.6396	14.9886	51049.7	37598.7	51049.7	32510.7				x	1.57024	Q02978|M2OM_HUMAN
Q13867	BLMH	HUMAN	0	Bleomycin hydrolase OS=Homo sapiens OX=9606 GN=BLMH PE=1 SV=1	87.7	52562.3	2	2	-0.657582	15.3929	14.7353	43024.7	31543.7	43024.7	27275.1				x	1.57744	Q13867|BLMH_HUMAN
P08238	HS90B	HUMAN	0	Heat shock protein HSP 90-beta OS=Homo sapiens OX=9606 GN=HSP90AB1 PE=1 SV=4	286.56	83264.2	4	6	-0.66684	16.1251	15.4583	71474.4	52066.5	71474.4	45020.7				x	1.58759	P08238|HS90B_HUMAN
Q15293	RCN1	HUMAN	0	Reticulocalbin-1 OS=Homo sapiens OX=9606 GN=RCN1 PE=1 SV=1	271.13	38890	5	5	-0.671215	16.5042	15.833	92950.6	67506	92950.6	58370.8				x	1.59241	Q15293|RCN1_HUMAN
P41208	CETN2	HUMAN	0	Centrin-2 OS=Homo sapiens OX=9606 GN=CETN2 PE=1 SV=1	115.44	19738.4	2	2	-0.679994	14.8012	14.1212	28550.2	20609	28550.2	17820.2				x	1.60213	P41208|CETN2_HUMAN
Q9Y3I0	RTCB	HUMAN	0	RNA-splicing ligase RtcB homolog OS=Homo sapiens OX=9606 GN=RTCB PE=1 SV=1	77.45	55210.3	2	2	-0.687133	13.0489	12.3617	8474.25	6086.96	8474.25	5263.25				x	1.61008	Q9Y3I0|RTCB_HUMAN
P20042	IF2B	HUMAN	0	Eukaryotic translation initiation factor 2 subunit 2 OS=Homo sapiens OX=9606 GN=EIF2S2 PE=1 SV=2	168	38388.4	3	3	-0.694902	16.1526	15.4577	72846.9	52044	72846.9	45001.3				x	1.61877	P20042|IF2B_HUMAN
P41091	IF2G	HUMAN	0	Eukaryotic translation initiation factor 2 subunit 3 OS=Homo sapiens OX=9606 GN=EIF2S3 PE=1 SV=3	614.17	51109.6	10	10	-0.69816	17.4187	16.7206	175209	124892	175209	107991				x	1.62243	P41091|IF2G_HUMAN
P04792	HSPB1	HUMAN	0	Heat shock protein beta-1 OS=Homo sapiens OX=9606 GN=HSPB1 PE=1 SV=2	116.66	22782.5	2	2	-0.70211	17.3635	16.6613	168624	119870	168624	103649				x	1.62688	P04792|HSPB1_HUMAN
Q9UPP1	PHF8	HUMAN	0	Histone lysine demethylase PHF8 OS=Homo sapiens OX=9606 GN=PHF8 PE=1 SV=3	132.15	117864	1	2	-0.704182	14.7725	14.0683	27987.2	19866.7	27987.2	17178.3			x		1.62922	Q9UPP1|PHF8_HUMAN
Q13148	TADBP	HUMAN	0	TAR DNA-binding protein 43 OS=Homo sapiens OX=9606 GN=TARDBP PE=1 SV=1	191.02	44739.8	4	4	-0.717897	14.0861	13.3683	17392.2	12229	17392.2	10574.1				x	1.64478	Q13148|TADBP_HUMAN
Q9BZI7	REN3B	HUMAN	0	Regulator of nonsense transcripts 3B OS=Homo sapiens OX=9606 GN=UPF3B PE=1 SV=1	83.91	57762.2	2	2	-0.723643	14.0163	13.2927	16570.4	11604.9	16570.4	10034.4				x	1.65135	Q9BZI7|REN3B_HUMAN
P09874	PARP1	HUMAN	0	Poly [ADP-ribose] polymerase 1 OS=Homo sapiens OX=9606 GN=PARP1 PE=1 SV=4	907.31	113084	18	18	-0.723969	16.9876	16.2636	129947	90986.3	129947	78673.7				x	1.65172	P09874|PARP1_HUMAN
Q9Y295	DRG1	HUMAN	0	Developmentally-regulated GTP-binding protein 1 OS=Homo sapiens OX=9606 GN=DRG1 PE=1 SV=1	168.97	40542.2	3	3	-0.725417	14.9124	14.1869	30836.7	21569.6	30836.7	18650.7				x	1.65338	Q9Y295|DRG1_HUMAN
P10599	THIO	HUMAN	0	Thioredoxin OS=Homo sapiens OX=9606 GN=TXN PE=1 SV=3	151.09	11737.5	3	3	-0.755785	17.4275	16.6717	176278	120734	176278	104396				x	1.68855	P10599|THIO_HUMAN
Q8N3C0	ASCC3	HUMAN	0	Activating signal cointegrator 1 complex subunit 3 OS=Homo sapiens OX=9606 GN=ASCC3 PE=1 SV=3	535.37	251458	10	11	-0.757227	15.393	14.6358	43028.1	29440.8	43028.1	25456.8				x	1.69024	Q8N3C0|ASCC3_HUMAN
Q13283	G3BP1	HUMAN	0	Ras GTPase-activating protein-binding protein 1 OS=Homo sapiens OX=9606 GN=G3BP1 PE=1 SV=1	520.21	52164.3	8	9	-0.759642	17.9291	17.1695	249581	170483	249581	147413				x	1.69307	Q13283|G3BP1_HUMAN
O75475	PSIP1	HUMAN	0	PC4 and SFRS1-interacting protein OS=Homo sapiens OX=9606 GN=PSIP1 PE=1 SV=1	61.33	60103.3	2	2	-0.765208	13.6482	12.883	12838.5	8735.95	12838.5	7553.77				x	1.69962	O75475|PSIP1_HUMAN
Q06830	PRDX1	HUMAN	0	Peroxiredoxin-1 OS=Homo sapiens OX=9606 GN=PRDX1 PE=1 SV=1	253.1	22110.3	4	6	-0.766991	16.2276	15.4606	76737.2	52151.3	76737.2	45094				x	1.70172	Q06830|PRDX1_HUMAN
Q13242	SRSF9	HUMAN	0	Serine/arginine-rich splicing factor 9 OS=Homo sapiens OX=9606 GN=SRSF9 PE=1 SV=1	160.33	25542.2	4	4	-0.77271	14.7771	14.0044	28076.5	19005.6	28076.5	16433.7				x	1.70848	Q13242|SRSF9_HUMAN
P38646	GRP75	HUMAN	0	Stress-70 protein, mitochondrial OS=Homo sapiens OX=9606 GN=HSPA9 PE=1 SV=2	546.92	73680.6	11	12	-0.779262	16.1435	15.3643	72391.1	48781	72391.1	42179.8				x	1.71625	P38646|GRP75_HUMAN
Q9BU76	MMTA2	HUMAN	0	Multiple myeloma tumor-associated protein 2 OS=Homo sapiens OX=9606 GN=MMTAG2 PE=1 SV=1	168.97	29411.8	3	3	-0.779851	14.245	13.4651	19416.2	13078.3	19416.2	11308.5				x	1.71695	Q9BU76|MMTA2_HUMAN
Q96GA3	LTV1	HUMAN	0	Protein LTV1 homolog OS=Homo sapiens OX=9606 GN=LTV1 PE=1 SV=1	80.22	54855	2	2	-0.78081	14.486	13.7052	22946.7	15446.1	22946.7	13355.9				x	1.7181	Q96GA3|LTV1_HUMAN
P0C0S5	H2AZ	HUMAN;Q71UI9	0	Histone H2A.Z OS=Homo sapiens OX=9606 GN=H2AZ1 PE=1 SV=2	104.62	13552.7	1	3	-0.787107	15.2302	14.4431	38437.6	25760.8	38437.6	22274.8			x		1.72561	P0C0S5|H2AZ_HUMAN;Q71UI9|H2AV_HUMAN
O94964	SOGA1	HUMAN	0	Protein SOGA1 OS=Homo sapiens OX=9606 GN=SOGA1 PE=1 SV=2	366.63	159759	9	9	-0.808382	15.862	15.0537	59559.1	39332.1	59559.1	34009.6				x	1.75125	O94964|SOGA1_HUMAN
Q92945	FUBP2	HUMAN	0	Far upstream element-binding protein 2 OS=Homo sapiens OX=9606 GN=KHSRP PE=1 SV=4	132.89	73115.4	2	2	-0.815168	14.86	14.0448	29737.8	19546.3	29737.8	16901.3				x	1.7595	Q92945|FUBP2_HUMAN
Q96EY4	TMA16	HUMAN	0	Translation machinery-associated protein 16 OS=Homo sapiens OX=9606 GN=TMA16 PE=1 SV=2	58.91	23864.3	2	2	-0.826311	15.4571	14.6308	44984.4	29340.2	44984.4	25369.8				x	1.77315	Q96EY4|TMA16_HUMAN
Q96I25	SPF45	HUMAN	0	Splicing factor 45 OS=Homo sapiens OX=9606 GN=RBM17 PE=1 SV=1	68.28	44961.6	2	2	-0.853282	14.9271	14.0738	31153.8	19943.2	31153.8	17244.4				x	1.80661	Q96I25|SPF45_HUMAN
P62633	CNBP	HUMAN	0	Cellular nucleic acid-binding protein OS=Homo sapiens OX=9606 GN=CNBP PE=1 SV=1	106.28	19462.7	2	2	-0.857945	15.1133	14.2553	35444	22616.3	35444	19555.8				x	1.81246	P62633|CNBP_HUMAN
A0A075B6S2	KVD29	HUMAN;A0A0A0MRZ7	0	Immunoglobulin kappa variable 2D-29 OS=Homo sapiens OX=9606 GN=IGKV2D-29 PE=3 SV=1	111.91	13143.1	2	2	-0.861116	22.5221	21.6609	6.02303e+06	3.83477e+06	6023032	3.31584e+06				x	1.81644	A0A075B6S2|KVD29_HUMAN;A0A0A0MRZ7|KVD26_HUMAN;A2NJV5|KV229_HUMAN
Q06265	EXOS9	HUMAN	0	Exosome complex component RRP45 OS=Homo sapiens OX=9606 GN=EXOSC9 PE=1 SV=3	399.42	48949.1	7	7	-0.866316	17.1516	16.2853	145596	92365.4	145596	79866.2				x	1.823	Q06265|EXOS9_HUMAN
Q9UKV8	AGO2	HUMAN	0	Protein argonaute-2 OS=Homo sapiens OX=9606 GN=AGO2 PE=1 SV=3	119.95	97208.1	3	3	-0.872319	14.0019	13.1295	16405.2	10364.1	16405.2	8961.63				x	1.8306	Q9UKV8|AGO2_HUMAN
Q96CW1	AP2M1	HUMAN	0	AP-2 complex subunit mu OS=Homo sapiens OX=9606 GN=AP2M1 PE=1 SV=2	386.36	49654.8	8	8	-0.876217	17.216	16.3398	152238	95918.3	152238	82938.3				x	1.83556	Q96CW1|AP2M1_HUMAN
Q9Y3F4	STRAP	HUMAN	0	Serine-threonine kinase receptor-associated protein OS=Homo sapiens OX=9606 GN=STRAP PE=1 SV=1	227.68	38438.3	5	5	-0.887938	15.2467	14.3587	38878	24297.1	38878	21009.1				x	1.85053	Q9Y3F4|STRAP_HUMAN
Q9Y2R4	DDX52	HUMAN	0	Probable ATP-dependent RNA helicase DDX52 OS=Homo sapiens OX=9606 GN=DDX52 PE=1 SV=3	427.16	67498.2	9	9	-0.891793	16.8907	15.999	121513	75737.6	121513	65488.5				x	1.85548	Q9Y2R4|DDX52_HUMAN
P38919	IF4A3	HUMAN	0	Eukaryotic initiation factor 4A-III OS=Homo sapiens OX=9606 GN=EIF4A3 PE=1 SV=4	141.95	46871.1	3	3	-0.900757	15.007	14.1062	32926.4	20395.6	32926.4	17635.6				x	1.86704	P38919|IF4A3_HUMAN
P25311	ZA2G	HUMAN	0	Zinc-alpha-2-glycoprotein OS=Homo sapiens OX=9606 GN=AZGP1 PE=1 SV=2	215.41	34258.7	4	4	-0.908475	16.896	15.9875	121955	75139.1	121955	64971.1				x	1.87706	P25311|ZA2G_HUMAN
P04259	K2C6B	HUMAN	0	Keratin, type II cytoskeletal 6B OS=Homo sapiens OX=9606 GN=KRT6B PE=1 SV=5	2871.95	60067	4	58	-0.911699	19.4783	18.5666	730396	449010	730396	388248				x	1.88126	P04259|K2C6B_HUMAN
P22735	TGM1	HUMAN	0	Protein-glutamine gamma-glutamyltransferase K OS=Homo sapiens OX=9606 GN=TGM1 PE=1 SV=4	141.49	89786.7	3	3	-0.947416	14.8482	13.9008	29495	17688.6	29495	15294.9				x	1.92842	P22735|TGM1_HUMAN
O95400	CD2B2	HUMAN	0	CD2 antigen cytoplasmic tail-binding protein 2 OS=Homo sapiens OX=9606 GN=CD2BP2 PE=1 SV=1	154.79	37646.5	4	4	-0.950274	15.2163	14.266	38068.5	22785.1	38068.5	19701.8				x	1.93224	O95400|CD2B2_HUMAN
P49458	SRP09	HUMAN	0	Signal recognition particle 9 kDa protein OS=Homo sapiens OX=9606 GN=SRP9 PE=1 SV=2	104.24	10111.7	3	3	-0.960078	16.0739	15.1139	68982.9	41008.6	68982.9	35459.2				x	1.94542	P49458|SRP09_HUMAN
O60506	HNRPQ	HUMAN	0	Heterogeneous nuclear ribonucleoprotein Q OS=Homo sapiens OX=9606 GN=SYNCRIP PE=1 SV=2	642.1	69602.7	7	12	-0.965734	17.6495	16.6837	205597	121744	205597	105270				x	1.95306	O60506|HNRPQ_HUMAN
O95793	STAU1	HUMAN	0	Double-stranded RNA-binding protein Staufen homolog 1 OS=Homo sapiens OX=9606 GN=STAU1 PE=1 SV=2	1723.37	63182.4	25	29	-0.984854	20.1627	19.1778	1.17373e+06	685874	1.17373e+06	593059				x	1.97911	O95793|STAU1_HUMAN
Q7Z7K6	CENPV	HUMAN	0	Centromere protein V OS=Homo sapiens OX=9606 GN=CENPV PE=1 SV=1	425.94	29945.9	7	7	-0.990543	17.6718	16.6812	208803	121534	208803	105088				x	1.98693	Q7Z7K6|CENPV_HUMAN
A6NEC2	PSAL	HUMAN;P55786	0	Puromycin-sensitive aminopeptidase-like protein OS=Homo sapiens OX=9606 GN=NPEPPSL1 PE=2 SV=3	84.3	53747.3	2	2	-1.01034	13.7159	12.7055	13455.1	7724.83	13455.1	6679.48				x	2.01439	A6NEC2|PSAL_HUMAN;P55786|PSA_HUMAN
P07339	CATD	HUMAN	0	Cathepsin D OS=Homo sapiens OX=9606 GN=CTSD PE=1 SV=1	69.59	44552.3	2	2	-1.01163	15.4974	14.4857	46257	26533.3	46257	22942.7				x	2.01619	P07339|CATD_HUMAN
Q7L014	DDX46	HUMAN	0	Probable ATP-dependent RNA helicase DDX46 OS=Homo sapiens OX=9606 GN=DDX46 PE=1 SV=2	131.72	117362	4	4	-1.04404	13.7696	12.7255	13965.4	7832.74	13965.4	6772.79				x	2.06199	Q7L014|DDX46_HUMAN
P37108	SRP14	HUMAN	0	Signal recognition particle 14 kDa protein OS=Homo sapiens OX=9606 GN=SRP14 PE=1 SV=2	347.9	14569.9	7	7	-1.04703	18.957	17.91	508906	284837	508906	246292				x	2.06627	P37108|SRP14_HUMAN
Q15717	ELAV1	HUMAN	0	ELAV-like protein 1 OS=Homo sapiens OX=9606 GN=ELAVL1 PE=1 SV=2	350.24	36091.9	6	7	-1.05379	18.1645	17.1107	293812	163680	293812	141530				x	2.07597	Q15717|ELAV1_HUMAN
P62805	H4	HUMAN	0	Histone H4 OS=Homo sapiens OX=9606 GN=H4C1 PE=1 SV=2	164.23	11367.3	3	3	-1.06091	18.7635	17.7026	445022	246696	445022	213312				x	2.08624	P62805|H4_HUMAN
P29508	SPB3	HUMAN	0	Serpin B3 OS=Homo sapiens OX=9606 GN=SERPINB3 PE=1 SV=2	183.63	44564.6	3	3	-1.07996	15.5126	14.4326	46746.8	25573.9	46746.8	22113.2				x	2.11398	P29508|SPB3_HUMAN
Q7Z794	K2C1B	HUMAN	0	Keratin, type II cytoskeletal 1b OS=Homo sapiens OX=9606 GN=KRT77 PE=1 SV=3	1069.09	61901.4	13	22	-1.10419	17.0555	15.9513	136210	73275.6	136210	63359.7				x	2.14979	Q7Z794|K2C1B_HUMAN
Q9BUQ8	DDX23	HUMAN	0	Probable ATP-dependent RNA helicase DDX23 OS=Homo sapiens OX=9606 GN=DDX23 PE=1 SV=3	104.33	95582.5	3	3	-1.10784	13.2539	12.146	9768.09	5241.6	9768.09	4532.29				x	2.15522	Q9BUQ8|DDX23_HUMAN
Q9NZT1	CALL5	HUMAN	0	Calmodulin-like protein 5 OS=Homo sapiens OX=9606 GN=CALML5 PE=1 SV=2	128.02	15892.5	2	2	-1.11457	16.5874	15.4729	98473.6	52595.4	98473.6	45478				x	2.1653	Q9NZT1|CALL5_HUMAN
Q08188	TGM3	HUMAN	0	Protein-glutamine gamma-glutamyltransferase E OS=Homo sapiens OX=9606 GN=TGM3 PE=1 SV=4	422.4	76631.9	9	9	-1.12958	16.624	15.4944	101001	53386.9	101001	46162.4				x	2.18796	Q08188|TGM3_HUMAN
Q8WXF1	PSPC1	HUMAN	0	Paraspeckle component 1 OS=Homo sapiens OX=9606 GN=PSPC1 PE=1 SV=1	403.47	58743.6	8	10	-1.1331	16.5798	15.4467	97954.6	51650.3	97954.6	44660.8				x	2.1933	Q8WXF1|PSPC1_HUMAN
Q14683	SMC1A	HUMAN	0	Structural maintenance of chromosomes protein 1A OS=Homo sapiens OX=9606 GN=SMC1A PE=1 SV=2	113.68	143233	1	3	-1.14492	12.8891	11.7442	7586.12	3967.44	7586.12	3430.55			x		2.21134	Q14683|SMC1A_HUMAN
P60709	ACTB	HUMAN;P63261	0	Actin, cytoplasmic 1 OS=Homo sapiens OX=9606 GN=ACTB PE=1 SV=1	661.3	41736.8	6	11	-1.15062	18.6187	17.468	402509	209678	402509	181303				x	2.22009	P60709|ACTB_HUMAN;P63261|ACTG_HUMAN
P46013	KI67	HUMAN	0	Proliferation marker protein Ki-67 OS=Homo sapiens OX=9606 GN=MKI67 PE=1 SV=2	1338.35	358695	30	30	-1.16466	19.2986	18.1339	644838	332659	644838	287642				x	2.24181	P46013|KI67_HUMAN
O14950	ML12B	HUMAN;P19105	0	Myosin regulatory light chain 12B OS=Homo sapiens OX=9606 GN=MYL12B PE=1 SV=2	251.48	19779.1	5	5	-1.16953	15.7671	14.5975	55764.5	28670.9	55764.5	24791				x	2.24938	O14950|ML12B_HUMAN;P19105|ML12A_HUMAN
Q09028	RBBP4	HUMAN;Q16576	0	Histone-binding protein RBBP4 OS=Homo sapiens OX=9606 GN=RBBP4 PE=1 SV=3	128.08	47655.8	3	3	-1.18367	16.1013	14.9176	70303.5	35793.4	70303.5	30949.7				x	2.27154	Q09028|RBBP4_HUMAN;Q16576|RBBP7_HUMAN
P07355	ANXA2	HUMAN	0	Annexin A2 OS=Homo sapiens OX=9606 GN=ANXA2 PE=1 SV=2	574.27	38604.1	11	11	-1.19514	17.1377	15.9426	144201	72835.5	144201	62979.1				x	2.28967	P07355|ANXA2_HUMAN
O95678	K2C75	HUMAN	0	Keratin, type II cytoskeletal 75 OS=Homo sapiens OX=9606 GN=KRT75 PE=1 SV=2	785.16	59560.4	1	17	-1.20073	15.823	14.6223	57969.6	29166.9	57969.6	25219.9			x		2.29856	O95678|K2C75_HUMAN
Q04695	K1C17	HUMAN	0	Keratin, type I cytoskeletal 17 OS=Homo sapiens OX=9606 GN=KRT17 PE=1 SV=2	1731.37	48105.7	16	32	-1.21973	19.2057	17.9859	604624	300231	604624	259603				x	2.32903	Q04695|K1C17_HUMAN
O95347	SMC2	HUMAN	0	Structural maintenance of chromosomes protein 2 OS=Homo sapiens OX=9606 GN=SMC2 PE=1 SV=2	322.49	135656	7	7	-1.23554	13.9353	12.6998	15665.5	7694.1	15665.5	6652.91				x	2.35469	O95347|SMC2_HUMAN
P08779	K1C16	HUMAN	0	Keratin, type I cytoskeletal 16 OS=Homo sapiens OX=9606 GN=KRT16 PE=1 SV=4	2492.7	51267.8	25	47	-1.25426	21.0857	19.8315	2.22555e+06	1.07898e+06	2225548	932966				x	2.38545	P08779|K1C16_HUMAN
O75223	GGCT	HUMAN	0	Gamma-glutamylcyclotransferase OS=Homo sapiens OX=9606 GN=GGCT PE=1 SV=1	143.3	21007.7	3	3	-1.26537	14.8812	13.6158	30177.9	14518.5	30177.9	12553.8				x	2.40388	O75223|GGCT_HUMAN
Q9UQ35	SRRM2	HUMAN	0	Serine/arginine repetitive matrix protein 2 OS=Homo sapiens OX=9606 GN=SRRM2 PE=1 SV=2	208.03	299616	4	4	-1.26946	15.0692	13.7997	34377.3	16491.9	34377.3	14260.2				x	2.41072	Q9UQ35|SRRM2_HUMAN
P08670	VIME	HUMAN	0	Vimentin OS=Homo sapiens OX=9606 GN=VIM PE=1 SV=4	818.4	53651.7	12	15	-1.2731	17.9695	16.6964	256669	122822	256669	106202				x	2.41681	P08670|VIME_HUMAN
Q13642	FHL1	HUMAN	0	Four and a half LIM domains protein 1 OS=Homo sapiens OX=9606 GN=FHL1 PE=1 SV=4	217.69	36263	5	5	-1.29981	18.266	16.9662	315215	148072	315215	128034				x	2.46197	Q13642|FHL1_HUMAN
Q5T749	KPRP	HUMAN	0	Keratinocyte proline-rich protein OS=Homo sapiens OX=9606 GN=KPRP PE=1 SV=1	74.31	64135.8	2	2	-1.32822	18.2304	16.9022	307538	141648	307538	122479				x	2.51093	Q5T749|KPRP_HUMAN
P19388	RPAB1	HUMAN	0	DNA-directed RNA polymerases I, II, and III subunit RPABC1 OS=Homo sapiens OX=9606 GN=POLR2E PE=1 SV=4	112.67	24551.2	2	2	-1.32943	13.8093	12.4798	14354.9	6606.17	14354.9	5712.2				x	2.51303	P19388|RPAB1_HUMAN
P32119	PRDX2	HUMAN	0	Peroxiredoxin-2 OS=Homo sapiens OX=9606 GN=PRDX2 PE=1 SV=5	252.53	21891.9	4	5	-1.35679	16.6677	15.3109	104107	47010.2	104107	40648.6				x	2.56115	P32119|PRDX2_HUMAN
P13645	K1C10	HUMAN	0	Keratin, type I cytoskeletal 10 OS=Homo sapiens OX=9606 GN=KRT10 PE=1 SV=6	7097.3	58827	108	123	-1.40658	25.824	24.4174	5.94013e+07	2.59132e+07	59401312	22406510				x	2.65107	P13645|K1C10_HUMAN
Q6KB66	K2C80	HUMAN	0	Keratin, type II cytoskeletal 80 OS=Homo sapiens OX=9606 GN=KRT80 PE=1 SV=2	359.36	50525.3	6	7	-1.4421	16.3328	14.8907	82540.9	35131.7	82540.9	30377.6				x	2.71716	Q6KB66|K2C80_HUMAN
P01040	CYTA	HUMAN	0	Cystatin-A OS=Homo sapiens OX=9606 GN=CSTA PE=1 SV=1	231.12	11006.5	4	4	-1.45382	19.0925	17.6387	559019	236010	559019	204072				x	2.73932	P01040|CYTA_HUMAN
Q8N1N4	K2C78	HUMAN	0	Keratin, type II cytoskeletal 78 OS=Homo sapiens OX=9606 GN=KRT78 PE=1 SV=2	530.67	56865.9	8	11	-1.47852	17.8667	16.3882	239012	99194.6	239012	85771.2				x	2.78662	Q8N1N4|K2C78_HUMAN
O95782	AP2A1	HUMAN	0	AP-2 complex subunit alpha-1 OS=Homo sapiens OX=9606 GN=AP2A1 PE=1 SV=3	812.25	107546	14	16	-1.4927	17.049	15.5563	135596	55724.4	135596	48183.6				x	2.81415	O95782|AP2A1_HUMAN
P04040	CATA	HUMAN	0	Catalase OS=Homo sapiens OX=9606 GN=CAT PE=1 SV=3	246.19	59756.2	5	5	-1.50204	15.5369	14.0348	47540.4	19411.1	47540.4	16784.3				x	2.83242	P04040|CATA_HUMAN
P04406	G3P	HUMAN	0	Glyceraldehyde-3-phosphate dehydrogenase OS=Homo sapiens OX=9606 GN=GAPDH PE=1 SV=3	538.07	36053.2	10	10	-1.51192	18.2908	16.7789	320684	130044	320684	112446				x	2.85188	P04406|G3P_HUMAN
P05109	S10A8	HUMAN	0	Protein S100-A8 OS=Homo sapiens OX=9606 GN=S100A8 PE=1 SV=1	178.83	10834.5	4	4	-1.53262	16.454	14.9214	89774.2	35886.7	89774.2	31030.4				x	2.89311	P05109|S10A8_HUMAN
Q9UNZ5	L10K	HUMAN	0	Leydig cell tumor 10 kDa protein homolog OS=Homo sapiens OX=9606 GN=C19orf53 PE=1 SV=1	128.29	10576.6	4	4	-1.55695	14.1638	12.6068	18353.5	7213.99	18353.5	6237.77				x	2.94231	Q9UNZ5|L10K_HUMAN
Q9Y5B9	SP16H	HUMAN	0	FACT complex subunit SPT16 OS=Homo sapiens OX=9606 GN=SUPT16H PE=1 SV=1	1146.5	119914	23	23	-1.62422	18.2571	16.6329	313287	117530	313287	101626				x	3.08276	Q9Y5B9|SP16H_HUMAN
Q96H40	ZN486	HUMAN	0	Zinc finger protein 486 OS=Homo sapiens OX=9606 GN=ZNF486 PE=2 SV=4	122.67	53630.7	3	3	-1.6298	13.776	12.1462	14027.4	5242.09	14027.4	4532.71				x	3.0947	Q96H40|ZN486_HUMAN
Q13263	TIF1B	HUMAN	0	Transcription intermediary factor 1-beta OS=Homo sapiens OX=9606 GN=TRIM28 PE=1 SV=5	577.62	88549.7	11	11	-1.63478	16.9222	15.2874	124187	46249.2	124187	39990.6				x	3.1054	Q13263|TIF1B_HUMAN
Q9UDY2	ZO2	HUMAN	0	Tight junction protein ZO-2 OS=Homo sapiens OX=9606 GN=TJP2 PE=1 SV=2	365.43	133958	8	8	-1.64106	15.2124	13.5714	37966.4	14077.9	37966.4	12172.8				x	3.11894	Q9UDY2|ZO2_HUMAN
Q08945	SSRP1	HUMAN	0	FACT complex subunit SSRP1 OS=Homo sapiens OX=9606 GN=SSRP1 PE=1 SV=1	582.52	81074.9	12	12	-1.68511	18.2033	16.5182	301809	108545	301809	93856.7				x	3.21564	Q08945|SSRP1_HUMAN
Q96P63	SPB12	HUMAN	0	Serpin B12 OS=Homo sapiens OX=9606 GN=SERPINB12 PE=1 SV=1	380.98	46276.4	6	6	-1.7009	17.5374	15.8365	190237	67673.7	190237	58515.9				x	3.25103	Q96P63|SPB12_HUMAN
O96028	NSD2	HUMAN	0	Histone-lysine N-methyltransferase NSD2 OS=Homo sapiens OX=9606 GN=NSD2 PE=1 SV=1	294.44	152258	6	6	-1.72024	16.392	14.6718	85999.1	30185.4	85999.1	26100.6				x	3.29491	O96028|NSD2_HUMAN
Q5D862	FILA2	HUMAN	0	Filaggrin-2 OS=Homo sapiens OX=9606 GN=FLG2 PE=1 SV=1	593.03	248072	10	10	-1.73174	19.2354	17.5036	617200	214915	617200	185832				x	3.32128	Q5D862|FILA2_HUMAN
P15924	DESP	HUMAN	0	Desmoplakin OS=Homo sapiens OX=9606 GN=DSP PE=1 SV=3	3949.39	331774	79	79	-1.75307	19.166	17.4129	588220	201818	588220	174507				x	3.37075	P15924|DESP_HUMAN
Q99729	ROAA	HUMAN	0	Heterogeneous nuclear ribonucleoprotein A/B OS=Homo sapiens OX=9606 GN=HNRNPAB PE=1 SV=2	140.13	36224.9	2	2	-1.75342	14.3608	12.6073	21038.6	7216.6	21038.6	6240.02				x	3.37156	Q99729|ROAA_HUMAN
P35030	TRY3	HUMAN	0	Trypsin-3 OS=Homo sapiens OX=9606 GN=PRSS3 PE=1 SV=2	175.91	32528.8	3	4	-1.77797	18.9091	17.1312	492288	166013	492288	143548				x	3.42943	P35030|TRY3_HUMAN
P14618	KPYM	HUMAN	0	Pyruvate kinase PKM OS=Homo sapiens OX=9606 GN=PKM PE=1 SV=4	116.56	57936.9	3	3	-1.77986	14.6094	12.8295	24995.6	8418.18	24995.6	7279				x	3.43393	P14618|KPYM_HUMAN
P05787	K2C8	HUMAN	0	Keratin, type II cytoskeletal 8 OS=Homo sapiens OX=9606 GN=KRT8 PE=1 SV=7	657.24	53704.3	1	14	-1.78075	13.2645	11.4837	9840.35	3312.05	9840.35	2863.86			x		3.43605	P05787|K2C8_HUMAN
P02533	K1C14	HUMAN	0	Keratin, type I cytoskeletal 14 OS=Homo sapiens OX=9606 GN=KRT14 PE=1 SV=4	2948.67	51561.5	22	53	-1.78646	22.4459	20.6594	5.71331e+06	1.91539e+06	5.71331e+06	1.65619e+06				x	3.44967	P02533|K1C14_HUMAN
P20930	FILA	HUMAN	0	Filaggrin OS=Homo sapiens OX=9606 GN=FLG PE=1 SV=3	390.35	435180	9	10	-1.81377	17.7691	15.9553	223375	73482	223375	63538.2				x	3.5156	P20930|FILA_HUMAN
P13647	K2C5	HUMAN	0	Keratin, type II cytoskeletal 5 OS=Homo sapiens OX=9606 GN=KRT5 PE=1 SV=3	3233.19	62378.4	38	64	-1.86472	22.5739	20.7092	6.24332e+06	1.98256e+06	6243319	1.71427e+06				x	3.64197	P13647|K2C5_HUMAN
P63010	AP2B1	HUMAN	0	AP-2 complex subunit beta OS=Homo sapiens OX=9606 GN=AP2B1 PE=1 SV=1	644.34	104553	14	14	-1.89214	17.742	15.8498	219214	68300.5	219214	59057.9				x	3.71184	P63010|AP2B1_HUMAN
Q9Y5A9	YTHD2	HUMAN	0	YTH domain-containing family protein 2 OS=Homo sapiens OX=9606 GN=YTHDF2 PE=1 SV=2	221.63	62334.2	4	4	-1.95296	16.1747	14.2217	73972.8	22096.2	73972.8	19106.1				x	3.87168	Q9Y5A9|YTHD2_HUMAN
P35908	K22E	HUMAN	0	Keratin, type II cytoskeletal 2 epidermal OS=Homo sapiens OX=9606 GN=KRT2 PE=1 SV=2	5678.04	65432.9	73	96	-1.99426	24.227	22.2327	1.96356e+07	5.69977e+06	19635554	4928462				x	3.98411	P35908|K22E_HUMAN
Q16610	ECM1	HUMAN	0	Extracellular matrix protein 1 OS=Homo sapiens OX=9606 GN=ECM1 PE=1 SV=2	83.29	60674.2	2	2	-1.99544	13.8351	11.8397	14614.4	4238.78	14614.4	3665.18				x	3.98737	Q16610|ECM1_HUMAN
Q02413	DSG1	HUMAN	0	Desmoglein-1 OS=Homo sapiens OX=9606 GN=DSG1 PE=1 SV=2	918.83	113748	17	18	-2.10214	19.4167	17.3145	699853	188514	699853	163004				x	4.29348	Q02413|DSG1_HUMAN
P14923	PLAK	HUMAN	0	Junction plakoglobin OS=Homo sapiens OX=9606 GN=JUP PE=1 SV=3	1069.23	81744.8	21	21	-2.10634	18.4963	16.3899	369765	99312	369765	85872.8				x	4.30596	P14923|PLAK_HUMAN
P04264	K2C1	HUMAN	0	Keratin, type II cytoskeletal 1 OS=Homo sapiens OX=9606 GN=KRT1 PE=1 SV=6	9278.13	66038.7	149	170	-2.1619	27.3631	25.2012	1.72632e+08	4.46139e+07	172631600	38576552				x	4.47504	P04264|K2C1_HUMAN
Q08554	DSC1	HUMAN	0	Desmocollin-1 OS=Homo sapiens OX=9606 GN=DSC1 PE=1 SV=2	377.26	99986.9	5	5	-2.16966	18.5521	16.3825	384371	98801.5	384371	85431.3				x	4.49918	Q08554|DSC1_HUMAN
Q15517	CDSN	HUMAN	0	Corneodesmosin OS=Homo sapiens OX=9606 GN=CDSN PE=1 SV=3	144.62	51522.1	2	2	-2.26219	18.3577	16.0955	335903	80979.3	335903	70020.9				x	4.79718	Q15517|CDSN_HUMAN
Q9Y5S9	RBM8A	HUMAN	0	RNA-binding protein 8A OS=Homo sapiens OX=9606 GN=RBM8A PE=1 SV=1	154.63	19889	3	3	-2.2925	15.4861	13.1936	45897.4	10834.8	45897.4	9368.64				x	4.89905	Q9Y5S9|RBM8A_HUMAN
Q12926	ELAV2	HUMAN	0	ELAV-like protein 2 OS=Homo sapiens OX=9606 GN=ELAVL2 PE=1 SV=2	210.83	39503.9	4	5	-2.33988	15.0009	12.661	32788.8	7490.29	32788.8	6476.68				x	5.06259	Q12926|ELAV2_HUMAN
Q13835	PKP1	HUMAN	0	Plakophilin-1 OS=Homo sapiens OX=9606 GN=PKP1 PE=1 SV=2	250.47	82860.6	4	5	-2.40499	17.5581	15.1532	192988	42140.7	192988	36438.1				x	5.29631	Q13835|PKP1_HUMAN
O14654	IRS4	HUMAN	0	Insulin receptor substrate 4 OS=Homo sapiens OX=9606 GN=IRS4 PE=1 SV=1	820.48	133767	16	16	-2.41304	17.0755	14.6625	138117	29991.2	138117	25932.7				x	5.32597	O14654|IRS4_HUMAN
Q6SJ93	F111B	HUMAN	0	Protein FAM111B OS=Homo sapiens OX=9606 GN=FAM111B PE=1 SV=1	82.31	84674.4	2	2	-2.41377	14.4301	12.0164	22075.1	4791.04	22075.1	4142.7				x	5.32867	Q6SJ93|F111B_HUMAN
P06702	S10A9	HUMAN	0	Protein S100-A9 OS=Homo sapiens OX=9606 GN=S100A9 PE=1 SV=1	129.09	13242	2	2	-2.45131	17.0015	14.5502	131207	27745.1	131207	23990.5				x	5.46912	P06702|S10A9_HUMAN
Q86YZ3	HORN	HUMAN	0	Hornerin OS=Homo sapiens OX=9606 GN=HRNR PE=1 SV=2	2646.92	282389	26	27	-2.64043	21.138	18.4976	2.30769e+06	428029	2.30769e+06	370107				x	6.23519	Q86YZ3|HORN_HUMAN
P35527	K1C9	HUMAN	0	Keratin, type I cytoskeletal 9 OS=Homo sapiens OX=9606 GN=KRT9 PE=1 SV=3	7304.28	62064.3	124	125	-2.68268	26.794	24.1114	116361224	2.09598e+07	116361224	18123416				x	6.42049	P35527|K1C9_HUMAN
Q14525	KT33B	HUMAN	0	Keratin, type I cuticular Ha3-II OS=Homo sapiens OX=9606 GN=KRT33B PE=1 SV=3	451.7	46213.7	1	9	-2.9377	16.3914	13.4537	85960	12974.9	85960	11219.1			x		7.66191	Q14525|KT33B_HUMAN
O43790	KRT86	HUMAN;P78385	0	Keratin, type II cuticular Hb6 OS=Homo sapiens OX=9606 GN=KRT86 PE=1 SV=1	325.31	53500.7	2	8	-3.32652	17.0532	13.7267	135993	15677.7	135993	13556.1				x	10.0319	O43790|KRT86_HUMAN;P78385|KRT83_HUMAN;Q14533|KRT81_HUMAN
Q15323	K1H1	HUMAN	0	Keratin, type I cuticular Ha1 OS=Homo sapiens OX=9606 GN=KRT31 PE=1 SV=3	655.43	47237.1	5	13	-3.65584	16.4544	12.7986	89798.8	8239.5	89798.8	7124.5				x	12.6042	Q15323|K1H1_HUMAN
P04637	P53	HUMAN	0	Cellular tumor antigen p53 OS=Homo sapiens OX=9606 GN=TP53 PE=1 SV=4	168.68	43653.2	4	4	-3.87395	17.1956	13.3217	150107	11840.6	150107	10238.2				x	14.6614	P04637|P53_HUMAN
O94813	SLIT2	HUMAN	0	Slit homolog 2 protein OS=Homo sapiens OX=9606 GN=SLIT2 PE=1 SV=1	92.97	169869	2	2	-4.15806	13.5681	9.41004	12145.2	786.772	12145.2	680.304				x	17.8526	O94813|SLIT2_HUMAN
P53999	TCP4	HUMAN	0	Activated RNA polymerase II transcriptional coactivator p15 OS=Homo sapiens OX=9606 GN=SUB1 PE=1 SV=3	118.19	14395.3	3	3	-4.57705	16.7305	12.1534	108737	5268.57	108737	4555.61				x	23.8687	P53999|TCP4_HUMAN
Q8WXX5	DNJC9	HUMAN	0	DnaJ homolog subfamily C member 9 OS=Homo sapiens OX=9606 GN=DNAJC9 PE=1 SV=1	438.73	29909.7	8	8	-9.62803	16.8934	7.26533	121733	177.922	121733	153.845				x	791.275	Q8WXX5|DNJC9_HUMAN
Q14146	URB2	HUMAN	0	Unhealthy ribosome biogenesis protein 2 homolog OS=Homo sapiens OX=9606 GN=URB2 PE=1 SV=2	48.9	170543	1	1	4.99661	7.96086	12.9575	249.149	9198.85	249.149	7954.03		x			31.9248	Q14146|URB2_HUMAN
Q9NP55	BPIA1	HUMAN	0	BPI fold-containing family A member 1 OS=Homo sapiens OX=9606 GN=BPIFA1 PE=1 SV=1	36.08	26712.7	1	1	4.73246	10.2505	14.9829	0	37450.1	0	32382.2		x			Infinity	Q9NP55|BPIA1_HUMAN
Q96C57	CSTOS	HUMAN	0	Protein CUSTOS OS=Homo sapiens OX=9606 GN=CUSTOS PE=1 SV=2	41.17	28170.5	1	1	4.61892	9.01992	13.6388	0	14751.8	0	12755.6		x			Infinity	Q96C57|CSTOS_HUMAN
Q9NSI2	F207A	HUMAN	0	Protein FAM207A OS=Homo sapiens OX=9606 GN=FAM207A PE=1 SV=2	59.43	25456.3	1	1	3.89989	10.2555	14.1554	0	21102.5	0	18246.8		x			Infinity	Q9NSI2|F207A_HUMAN
Q9BRJ7	TIRR	HUMAN	0	Tudor-interacting repair regulator protein OS=Homo sapiens OX=9606 GN=NUDT16L1 PE=1 SV=1	47.5	23338.3	1	1	3.5982	10.0084	13.6065	1029.95	14425.3	1029.95	12473.2		x			12.1106	Q9BRJ7|TIRR_HUMAN
Q02809	PLOD1	HUMAN	0	Procollagen-lysine,2-oxoglutarate 5-dioxygenase 1 OS=Homo sapiens OX=9606 GN=PLOD1 PE=1 SV=2	51.77	83550.3	1	1	3.19417	10.4959	13.6901	1444.03	15285	1444.03	13216.6		x			9.15253	Q02809|PLOD1_HUMAN
P31941	ABC3A	HUMAN;Q9UH17	0	DNA dC->dU-editing enzyme APOBEC-3A OS=Homo sapiens OX=9606 GN=APOBEC3A PE=1 SV=3	41.17	23012	1	1	2.92169	10.2896	13.2113	1251.6	10968	1251.6	9483.81		x			7.57732	P31941|ABC3A_HUMAN;Q9UH17|ABC3B_HUMAN
Q14697	GANAB	HUMAN	0	Neutral alpha-glucosidase AB OS=Homo sapiens OX=9606 GN=GANAB PE=1 SV=3	45.66	106874	1	1	2.32094	11.8296	14.1505	3639.68	21032	3639.68	18185.9		x			4.99656	Q14697|GANAB_HUMAN
O43823	AKAP8	HUMAN	0	A-kinase anchor protein 8 OS=Homo sapiens OX=9606 GN=AKAP8 PE=1 SV=1	47.92	76108.4	1	1	2.27862	12.1091	14.3877	4417.62	24789.5	4417.62	21434.9		x			4.85213	O43823|AKAP8_HUMAN
P55769	NH2L1	HUMAN	0	NHP2-like protein 1 OS=Homo sapiens OX=9606 GN=SNU13 PE=1 SV=3	56.94	14173.5	1	1	2.16352	14.3321	16.4956	20625.1	106863	20625.1	92401.7		x			4.48007	P55769|NH2L1_HUMAN
Q9Y312	AAR2	HUMAN	0	Protein AAR2 homolog OS=Homo sapiens OX=9606 GN=AAR2 PE=1 SV=2	71.88	43472.2	1	1	2.13024	11.7224	13.8527	3379.11	17108.6	3379.11	14793.4		x			4.37789	Q9Y312|AAR2_HUMAN
Q13895	BYST	HUMAN	0	Bystin OS=Homo sapiens OX=9606 GN=BYSL PE=1 SV=3	43.93	49601.4	1	1	2.03045	11.454	13.4844	2805.37	13254.5	2805.37	11460.8		x			4.08532	Q13895|BYST_HUMAN
Q66PJ3	AR6P4	HUMAN	0	ADP-ribosylation factor-like protein 6-interacting protein 4 OS=Homo sapiens OX=9606 GN=ARL6IP4 PE=1 SV=2	58.82	44915.4	1	1	-2.41549	15.6532	13.2377	51533.7	11171.2	51533.7	9659.5		x			5.33502	Q66PJ3|AR6P4_HUMAN
P53680	AP2S1	HUMAN	0	AP-2 complex subunit sigma OS=Homo sapiens OX=9606 GN=AP2S1 PE=1 SV=2	39.09	17017.7	1	1	-2.66965	15.4705	12.8009	45404.5	8252.78	45404.5	7135.99		x			6.36275	P53680|AP2S1_HUMAN
P0DPA2	VSIG8	HUMAN	0	V-set and immunoglobulin domain-containing protein 8 OS=Homo sapiens OX=9606 GN=VSIG8 PE=2 SV=1	40.5	43890.8	1	1	-3.52223	14.9182	11.396	30962.6	3116.66	30962.6	2694.9		x			11.4893	P0DPA2|VSIG8_HUMAN
P04075	ALDOA	HUMAN	0	Fructose-bisphosphate aldolase A OS=Homo sapiens OX=9606 GN=ALDOA PE=1 SV=2	44.85	39420	1	1	-4.31113	13.368	9.05691	10572.6	615.954	10572.6	532.601		x			19.8508	P04075|ALDOA_HUMAN
Q14680	MELK	HUMAN	0	Maternal embryonic leucine zipper kinase OS=Homo sapiens OX=9606 GN=MELK PE=1 SV=3	52.04	74642.2	1	1	-5.56853	13.8032	8.23467	14294.8	348.36	14294.8	301.219		x			47.4565	Q14680|MELK_HUMAN
Q8NCA5	FA98A	HUMAN	0	Protein FAM98A OS=Homo sapiens OX=9606 GN=FAM98A PE=1 SV=2	57.36	55272.4	1	1	1.85021	10.4499	12.3001	1398.74	5832.47	1398.74	5043.2		x			3.60552	Q8NCA5|FA98A_HUMAN
Q9NUL7	DDX28	HUMAN	0	Probable ATP-dependent RNA helicase DDX28 OS=Homo sapiens OX=9606 GN=DDX28 PE=1 SV=2	49.64	59581.3	1	1	1.82957	11.9722	13.8018	4017.93	16516	4017.93	14281		x			3.55431	Q9NUL7|DDX28_HUMAN
Q13601	KRR1	HUMAN	0	KRR1 small subunit processome component homolog OS=Homo sapiens OX=9606 GN=KRR1 PE=1 SV=4	35.5	43665	1	1	1.74765	12.6864	14.434	6591.46	25599	6591.46	22134.9		x			3.35812	Q13601|KRR1_HUMAN
Q6WKZ4	RFIP1	HUMAN;Q7L804	0	Rab11 family-interacting protein 1 OS=Homo sapiens OX=9606 GN=RAB11FIP1 PE=1 SV=3	58.99	137167	1	1	1.57145	12.7362	14.3076	6822.97	23451.7	6822.97	20278.2		x			2.97204	Q6WKZ4|RFIP1_HUMAN;Q7L804|RFIP2_HUMAN
O95602	RPA1	HUMAN	0	DNA-directed RNA polymerase I subunit RPA1 OS=Homo sapiens OX=9606 GN=POLR1A PE=1 SV=2	38.75	194810	1	1	1.46884	11.5575	13.0263	3013.98	9648.34	3013.98	8342.7		x			2.768	O95602|RPA1_HUMAN
Q9P275	UBP36	HUMAN	0	Ubiquitin carboxyl-terminal hydrolase 36 OS=Homo sapiens OX=9606 GN=USP36 PE=1 SV=4	52.78	122908	1	1	1.27844	11.7965	13.0749	3557.03	9978.91	3557.03	8628.53		x			2.42577	Q9P275|UBP36_HUMAN
Q5T280	CI114	HUMAN	0	Putative methyltransferase C9orf114 OS=Homo sapiens OX=9606 GN=SPOUT1 PE=1 SV=3	51.8	42008.7	1	1	1.1427	13.2815	14.4242	9957.15	25425.5	9957.15	21984.8		x			2.20794	Q5T280|CI114_HUMAN
P42166	LAP2A	HUMAN;P42167	0	Lamina-associated polypeptide 2, isoform alpha OS=Homo sapiens OX=9606 GN=TMPO PE=1 SV=2	56.29	75492.1	1	1	1.03168	12.4268	13.4585	5505.98	13018.1	5505.98	11256.5		x			2.04441	P42166|LAP2A_HUMAN;P42167|LAP2B_HUMAN
Q96L58	B3GT6	HUMAN	0	Beta-1,3-galactosyltransferase 6 OS=Homo sapiens OX=9606 GN=B3GALT6 PE=1 SV=2	41.18	37137.6	1	1	0.997249	12.4242	13.4215	5496.31	12688.8	5496.31	10971.7		x			1.99619	Q96L58|B3GT6_HUMAN
Q96A35	RM24	HUMAN	0	39S ribosomal protein L24, mitochondrial OS=Homo sapiens OX=9606 GN=MRPL24 PE=1 SV=1	53.32	24914.8	1	1	0.995856	12.7798	13.7757	7032.59	16219.7	7032.59	14024.8		x			1.99426	Q96A35|RM24_HUMAN
Q53F19	NCBP3	HUMAN	0	Nuclear cap-binding protein subunit 3 OS=Homo sapiens OX=9606 GN=NCBP3 PE=1 SV=2	55.6	70592.6	1	1	0.933435	12.9388	13.8723	7851.93	17342.6	7851.92	14995.7		x			1.90982	Q53F19|NCBP3_HUMAN
Q13428	TCOF	HUMAN	0	Treacle protein OS=Homo sapiens OX=9606 GN=TCOF1 PE=1 SV=3	39.15	152105	1	1	0.85106	14.0718	14.9229	17220.3	35923.8	17220.3	31062.5		x			1.80383	Q13428|TCOF_HUMAN
Q96GY0	ZC21A	HUMAN	0	Zinc finger C2HC domain-containing protein 1A OS=Homo sapiens OX=9606 GN=ZC2HC1A PE=1 SV=2	44.04	35092.2	1	1	0.838453	13.0877	13.9261	8705.23	18002.2	8705.23	15566.1		x			1.78813	Q96GY0|ZC21A_HUMAN
Q9GZS1	RPA49	HUMAN	0	DNA-directed RNA polymerase I subunit RPA49 OS=Homo sapiens OX=9606 GN=POLR1E PE=1 SV=3	59.37	47260.2	1	1	0.794651	14.2742	15.0688	19813	39747.6	19813	34368.8		x			1.73466	Q9GZS1|RPA49_HUMAN
Q9H6R0	DHX33	HUMAN	0	ATP-dependent RNA helicase DHX33 OS=Homo sapiens OX=9606 GN=DHX33 PE=1 SV=2	64.47	78874.2	1	1	0.751719	13.9602	14.7119	15938.2	31036.6	15938.2	26836.6		x			1.6838	Q9H6R0|DHX33_HUMAN
P27694	RFA1	HUMAN	0	Replication protein A 70 kDa DNA-binding subunit OS=Homo sapiens OX=9606 GN=RPA1 PE=1 SV=2	61.98	68138.3	1	1	0.65257	13.4956	14.1482	11549.9	20997.5	11549.9	18156.1		x			1.57197	P27694|RFA1_HUMAN
Q9HCN8	SDF2L	HUMAN	0	Stromal cell-derived factor 2-like protein 1 OS=Homo sapiens OX=9606 GN=SDF2L1 PE=1 SV=2	76.49	23598.3	1	1	0.599508	14.5395	15.139	23814.3	41730.5	23814.3	36083.4		x			1.5152	Q9HCN8|SDF2L_HUMAN
P98175	RBM10	HUMAN	0	RNA-binding protein 10 OS=Homo sapiens OX=9606 GN=RBM10 PE=1 SV=3	46.82	103533	1	1	0.571165	14.0327	14.6038	16759.3	28796.6	16759.3	24899.8		x			1.48572	P98175|RBM10_HUMAN
Q9Y3D9	RT23	HUMAN	0	28S ribosomal protein S23, mitochondrial OS=Homo sapiens OX=9606 GN=MRPS23 PE=1 SV=2	41.1	21770.6	1	1	0.534945	13.3177	13.8527	10210.4	17108.9	10210.4	14793.7		x			1.44889	Q9Y3D9|RT23_HUMAN
Q9H4L4	SENP3	HUMAN	0	Sentrin-specific protease 3 OS=Homo sapiens OX=9606 GN=SENP3 PE=1 SV=2	70.05	65009.9	1	1	0.52281	13.8875	14.4103	15154.9	25181.5	15154.9	21773.9		x			1.43675	Q9H4L4|SENP3_HUMAN
Q15459	SF3A1	HUMAN	0	Splicing factor 3A subunit 1 OS=Homo sapiens OX=9606 GN=SF3A1 PE=1 SV=1	47.94	88886.2	1	1	0.491979	13.3764	13.8683	10633.8	17295.5	10633.8	14955		x			1.40637	Q15459|SF3A1_HUMAN
P47897	SYQ	HUMAN	0	Glutamine--tRNA ligase OS=Homo sapiens OX=9606 GN=QARS1 PE=1 SV=1	63.68	87798.8	1	1	0.457812	12.9997	13.4575	8190.03	13009.1	8190.03	11248.7		x			1.37346	P47897|SYQ_HUMAN
P04004	VTNC	HUMAN	0	Vitronectin OS=Homo sapiens OX=9606 GN=VTN PE=1 SV=1	54.58	54305.6	1	1	0.430507	14.0778	14.5083	17291.4	26950.8	17291.4	23303.7		x			1.34771	P04004|VTNC_HUMAN
Q3MHD2	LSM12	HUMAN	0	Protein LSM12 homolog OS=Homo sapiens OX=9606 GN=LSM12 PE=1 SV=2	58.38	21700.7	1	1	0.428766	16.1827	16.6115	74386	115800	74386	100130		x			1.34608	Q3MHD2|LSM12_HUMAN
P63244	RACK1	HUMAN	0	Receptor of activated protein C kinase 1 OS=Homo sapiens OX=9606 GN=RACK1 PE=1 SV=3	55.6	35076.7	1	1	0.402139	15.2655	15.6677	39389.6	60198.2	39389.6	52052		x			1.32147	P63244|RACK1_HUMAN
O95415	BRI3	HUMAN	0	Brain protein I3 OS=Homo sapiens OX=9606 GN=BRI3 PE=1 SV=1	63.89	13645	1	1	0.337049	12.6318	12.9689	6346.86	9271.87	6346.86	8017.17		x			1.26317	O95415|BRI3_HUMAN
P48651	PTSS1	HUMAN	0	Phosphatidylserine synthase 1 OS=Homo sapiens OX=9606 GN=PTDSS1 PE=1 SV=1	44.06	55527.7	1	1	0.28946	14.2501	14.5396	19485.6	27542.1	19485.6	23815		x			1.22218	P48651|PTSS1_HUMAN
Q8WWK9	CKAP2	HUMAN	0	Cytoskeleton-associated protein 2 OS=Homo sapiens OX=9606 GN=CKAP2 PE=1 SV=1	44.74	76986.8	1	1	0.209071	13.3922	13.6013	10751.3	14372.9	10751.3	12427.9		x			1.15594	Q8WWK9|CKAP2_HUMAN
Q9P003	CNIH4	HUMAN	0	Protein cornichon homolog 4 OS=Homo sapiens OX=9606 GN=CNIH4 PE=1 SV=1	65.19	16093.3	1	1	0.178453	17.2588	17.4373	156830	205256	156830	177480		x			1.13167	Q9P003|CNIH4_HUMAN
Q96PV6	LENG8	HUMAN	0	Leukocyte receptor cluster member 8 OS=Homo sapiens OX=9606 GN=LENG8 PE=1 SV=3	63.84	88157.3	1	1	0.157054	14.1241	14.2812	17855.7	23025.1	17855.7	19909.2		x			1.11501	Q96PV6|LENG8_HUMAN
Q6ZNB6	NFXL1	HUMAN	0	NF-X1-type zinc finger protein NFXL1 OS=Homo sapiens OX=9606 GN=NFXL1 PE=1 SV=2	48.85	101339	1	1	0.109132	13.6236	13.7327	12621.3	15743.5	12621.3	13613		x			1.07858	Q6ZNB6|NFXL1_HUMAN
Q9BX40	LS14B	HUMAN	0	Protein LSM14 homolog B OS=Homo sapiens OX=9606 GN=LSM14B PE=1 SV=1	55.77	42070.7	1	1	0.103644	14.5419	14.6456	23853.7	29641.7	23853.7	25630.5		x			1.07448	Q9BX40|LS14B_HUMAN
Q8IZ69	TRM2A	HUMAN	0	tRNA (uracil-5-)-methyltransferase homolog A OS=Homo sapiens OX=9606 GN=TRMT2A PE=1 SV=2	37.18	68725.6	1	1	0.0971813	12.2115	12.3087	4742.87	5867.34	4742.87	5073.35		x			1.06968	Q8IZ69|TRM2A_HUMAN
Q8WY22	BRI3B	HUMAN	0	BRI3-binding protein OS=Homo sapiens OX=9606 GN=BRI3BP PE=1 SV=1	75.3	27835.5	1	1	0.0615301	15.1291	15.1907	35836.3	43250.5	35836.3	37397.7		x			1.04357	Q8WY22|BRI3B_HUMAN
Q8IXB1	DJC10	HUMAN	0	DnaJ homolog subfamily C member 10 OS=Homo sapiens OX=9606 GN=DNAJC10 PE=1 SV=2	49.58	91079.8	1	1	0.0553493	14.0357	14.0911	16794.7	20182.8	16794.7	17451.6		x			1.03911	Q8IXB1|DJC10_HUMAN
P52434	RPAB3	HUMAN	0	DNA-directed RNA polymerases I, II, and III subunit RPABC3 OS=Homo sapiens OX=9606 GN=POLR2H PE=1 SV=4	41.1	17143.3	1	1	0.0274143	13.3337	13.3611	10323.8	12168.5	10323.8	10521.9		x			1.01918	P52434|RPAB3_HUMAN
P18887	XRCC1	HUMAN	0	DNA repair protein XRCC1 OS=Homo sapiens OX=9606 GN=XRCC1 PE=1 SV=2	35.81	69476.6	1	1	-0.0210867	12.7104	12.6893	6702.2	7638.63	6702.2	6604.95		x			1.01472	P18887|XRCC1_HUMAN
Q15629	TRAM1	HUMAN	0	Translocating chain-associated membrane protein 1 OS=Homo sapiens OX=9606 GN=TRAM1 PE=1 SV=3	43.34	43071.6	1	1	-0.0248642	13.1525	13.1276	9105.1	10350.1	9105.1	8949.53		x			1.01738	Q15629|TRAM1_HUMAN
P51571	SSRD	HUMAN	0	Translocon-associated protein subunit delta OS=Homo sapiens OX=9606 GN=SSR4 PE=1 SV=1	47.52	18998.6	1	1	-0.0700874	13.9153	13.8452	15449.4	17020	15449.4	14716.8		x			1.04978	P51571|SSRD_HUMAN
Q6DD87	ZN787	HUMAN	0	Zinc finger protein 787 OS=Homo sapiens OX=9606 GN=ZNF787 PE=1 SV=4	43.94	40428.4	1	1	-0.0899382	13.1985	13.1085	9400.06	10214.2	9400.06	8831.95		x			1.06432	Q6DD87|ZN787_HUMAN
Q9NPH2	INO1	HUMAN	0	Inositol-3-phosphate synthase 1 OS=Homo sapiens OX=9606 GN=ISYNA1 PE=1 SV=1	44.44	61067.9	1	1	-0.107162	13.2068	13.0996	9454.62	10151.5	9454.62	8777.79		x			1.07711	Q9NPH2|INO1_HUMAN
Q15427	SF3B4	HUMAN	0	Splicing factor 3B subunit 4 OS=Homo sapiens OX=9606 GN=SF3B4 PE=1 SV=1	64.2	44385.7	1	1	-0.140951	16.4393	16.2983	88863.3	93204.8	88863.3	80592		x			1.10263	Q15427|SF3B4_HUMAN
Q05519	SRS11	HUMAN	0	Serine/arginine-rich splicing factor 11 OS=Homo sapiens OX=9606 GN=SRSF11 PE=1 SV=1	50.54	53542.3	1	1	-0.14113	14.3818	14.2407	21347.5	22387.7	21347.5	19358.1		x			1.10277	Q05519|SRS11_HUMAN
Q92974	ARHG2	HUMAN	0	Rho guanine nucleotide exchange factor 2 OS=Homo sapiens OX=9606 GN=ARHGEF2 PE=1 SV=4	42.53	111543	1	1	-0.152389	13.7309	13.5785	13596.1	14147.7	13596.1	12233.2		x			1.11141	Q92974|ARHG2_HUMAN
P12004	PCNA	HUMAN	0	Proliferating cell nuclear antigen OS=Homo sapiens OX=9606 GN=PCNA PE=1 SV=1	68.47	28768.8	1	1	-0.166634	14.914	14.7474	30872	31809	30872	27504.5		x			1.12244	P12004|PCNA_HUMAN
Q9NWT8	AKIP	HUMAN	0	Aurora kinase A-interacting protein OS=Homo sapiens OX=9606 GN=AURKAIP1 PE=1 SV=1	37.03	22354.2	1	1	-0.248806	16.0348	15.786	67134.5	65342.2	67134.5	56499.9		x			1.18822	Q9NWT8|AKIP_HUMAN
Q9UII4	HERC5	HUMAN	0	E3 ISG15--protein ligase HERC5 OS=Homo sapiens OX=9606 GN=HERC5 PE=1 SV=2	56.85	116852	1	1	-0.255668	14.5516	14.2959	24014.3	23262.3	24014.3	20114.4		x			1.19389	Q9UII4|HERC5_HUMAN
Q86XI2	CNDG2	HUMAN	0	Condensin-2 complex subunit G2 OS=Homo sapiens OX=9606 GN=NCAPG2 PE=1 SV=1	65.65	130960	1	1	-0.29746	13.2696	12.9722	9875.42	9293.04	9875.42	8035.47		x			1.22898	Q86XI2|CNDG2_HUMAN
Q14232	EI2BA	HUMAN	0	Translation initiation factor eIF-2B subunit alpha OS=Homo sapiens OX=9606 GN=EIF2B1 PE=1 SV=1	57.06	33712.2	1	1	-0.299005	13.2993	13.0002	10080.3	9475.7	10080.3	8193.42		x			1.2303	Q14232|EI2BA_HUMAN
Q8NHQ9	DDX55	HUMAN	0	ATP-dependent RNA helicase DDX55 OS=Homo sapiens OX=9606 GN=DDX55 PE=1 SV=3	43.52	68546.9	1	1	-0.409978	13.0915	12.6815	8728.45	7597.44	8728.45	6569.33		x			1.32867	Q8NHQ9|DDX55_HUMAN
Q8NE71	ABCF1	HUMAN	0	ATP-binding cassette sub-family F member 1 OS=Homo sapiens OX=9606 GN=ABCF1 PE=1 SV=2	57.23	95925.7	1	1	-0.410185	13.3738	12.9636	10614.7	9237.92	10614.7	7987.82		x			1.32886	Q8NE71|ABCF1_HUMAN
P06733	ENOA	HUMAN	0	Alpha-enolase OS=Homo sapiens OX=9606 GN=ENO1 PE=1 SV=2	58.29	47169	1	1	-0.453736	14.5781	14.1244	24459.6	20654.2	24459.6	17859.2		x			1.36958	P06733|ENOA_HUMAN
Q9C0J8	WDR33	HUMAN	0	pre-mRNA 3' end processing protein WDR33 OS=Homo sapiens OX=9606 GN=WDR33 PE=1 SV=2	41.7	145891	1	1	-0.45753	11.523	11.0655	0	2478.54	0	2143.13		x			Infinity	Q9C0J8|WDR33_HUMAN
O75122	CLAP2	HUMAN	0	CLIP-associating protein 2 OS=Homo sapiens OX=9606 GN=CLASP2 PE=1 SV=3	59.68	141063	1	1	-0.476459	13.6126	13.1361	12525.5	10411.5	12525.5	9002.59		x			1.39132	O75122|CLAP2_HUMAN
P62304	RUXE	HUMAN	0	Small nuclear ribonucleoprotein E OS=Homo sapiens OX=9606 GN=SNRPE PE=1 SV=1	45.17	10803.6	1	1	-0.501957	17.6078	17.1059	199749	163127	199749	141052		x			1.41613	P62304|RUXE_HUMAN
Q9UQE7	SMC3	HUMAN	0	Structural maintenance of chromosomes protein 3 OS=Homo sapiens OX=9606 GN=SMC3 PE=1 SV=2	63.2	141541	1	1	-0.518387	13.1279	12.6095	8951.46	7227.53	8951.46	6249.48		x			1.43235	Q9UQE7|SMC3_HUMAN
Q96DI7	SNR40	HUMAN	0	U5 small nuclear ribonucleoprotein 40 kDa protein OS=Homo sapiens OX=9606 GN=SNRNP40 PE=1 SV=1	62.26	39310.5	1	1	-0.55482	13.6078	13.053	12484.2	9828.52	12484.2	8498.49		x			1.46899	Q96DI7|SNR40_HUMAN
P08579	RU2B	HUMAN	0	U2 small nuclear ribonucleoprotein B'' OS=Homo sapiens OX=9606 GN=SNRPB2 PE=1 SV=1	46.14	25486.3	1	1	-0.628796	13.3816	12.7529	10672.8	7982.47	10672.8	6902.26		x			1.54627	P08579|RU2B_HUMAN
Q86WX3	AROS	HUMAN	0	Active regulator of SIRT1 OS=Homo sapiens OX=9606 GN=RPS19BP1 PE=1 SV=1	48.94	15433.8	1	1	-0.63564	13.7852	13.1496	14117.6	10509	14117.6	9086.9		x			1.55363	Q86WX3|AROS_HUMAN
Q9UGY1	NOL12	HUMAN	0	Nucleolar protein 12 OS=Homo sapiens OX=9606 GN=NOL12 PE=1 SV=1	54.95	24662.9	1	1	-0.63638	15.3661	14.7297	42232.9	31421.5	42232.9	27169.5		x			1.55442	Q9UGY1|NOL12_HUMAN
P31483	TIA1	HUMAN;Q01085	0	Nucleolysin TIA-1 isoform p40 OS=Homo sapiens OX=9606 GN=TIA1 PE=1 SV=3	40.82	42963.1	1	1	-0.649689	14.3215	13.6718	20474.2	15093.1	20474.2	13050.6		x			1.56883	P31483|TIA1_HUMAN;Q01085|TIAR_HUMAN
P62857	RS28	HUMAN	0	40S ribosomal protein S28 OS=Homo sapiens OX=9606 GN=RPS28 PE=1 SV=1	55.76	7841.02	1	1	-0.657845	17.6674	17.0095	208165	152589	208165	131940		x			1.57772	P62857|RS28_HUMAN
Q01469	FABP5	HUMAN	0	Fatty acid-binding protein 5 OS=Homo sapiens OX=9606 GN=FABP5 PE=1 SV=3	41.34	15164.4	1	1	-0.770111	17.0579	16.2878	136436	92523	136436	80002.5		x			1.7054	Q01469|FABP5_HUMAN
Q13585	MTR1L	HUMAN	0	Melatonin-related receptor OS=Homo sapiens OX=9606 GN=GPR50 PE=1 SV=3	52.41	67368.6	1	1	-0.82863	15.0635	14.2348	34242	22297.8	34242	19280.4		x			1.776	Q13585|MTR1L_HUMAN
Q9ULW3	ABT1	HUMAN	0	Activator of basal transcription 1 OS=Homo sapiens OX=9606 GN=ABT1 PE=1 SV=1	38.56	31078.9	1	1	-0.841112	13.1704	12.3293	9219.33	5951.76	9219.33	5146.35		x			1.79143	Q9ULW3|ABT1_HUMAN
Q9NVX2	NLE1	HUMAN	0	Notchless protein homolog 1 OS=Homo sapiens OX=9606 GN=NLE1 PE=1 SV=4	43.7	53320.3	1	1	-0.857214	12.8507	11.9935	7386.75	4715.77	7386.75	4077.61		x			1.81154	Q9NVX2|NLE1_HUMAN
P61962	DCAF7	HUMAN	0	DDB1- and CUL4-associated factor 7 OS=Homo sapiens OX=9606 GN=DCAF7 PE=1 SV=1	39.72	38926.2	1	1	-0.936202	12.7201	11.7839	6747.26	4078.01	6747.26	3526.16		x			1.91348	P61962|DCAF7_HUMAN
P31151	S10A7	HUMAN	0	Protein S100-A7 OS=Homo sapiens OX=9606 GN=S100A7 PE=1 SV=4	63.08	11471	1	1	-1.01266	17.3184	16.3057	163438	93682.2	163438	81004.8		x			2.01763	P31151|S10A7_HUMAN
Q8WVV4	POF1B	HUMAN	0	Protein POF1B OS=Homo sapiens OX=9606 GN=POF1B PE=1 SV=3	48.86	68065.1	1	1	-1.24342	15.3692	14.1258	42325.7	20674.9	42325.7	17877.1		x			2.3676	Q8WVV4|POF1B_HUMAN
Q8N726	ARF	HUMAN	0	Tumor suppressor ARF OS=Homo sapiens OX=9606 GN=CDKN2A PE=1 SV=2	43.57	13903.2	1	1	-1.40195	14.3598	12.9578	21024.4	9201.14	21024.4	7956.01		x			2.64258	Q8N726|ARF_HUMAN
P06753	TPM3	HUMAN;P07951	0	Tropomyosin alpha-3 chain OS=Homo sapiens OX=9606 GN=TPM3 PE=1 SV=2	39.42	32950	1	1	-1.50145	15.6353	14.1339	50898.1	20790.5	50898.1	17977.1		x			2.83128	P06753|TPM3_HUMAN;P07951|TPM2_HUMAN;P09493|TPM1_HUMAN;P67936|TPM4_HUMAN
Q99873	ANM1	HUMAN	0	Protein arginine N-methyltransferase 1 OS=Homo sapiens OX=9606 GN=PRMT1 PE=1 SV=3	50.6	42461.7	1	1	-1.50159	14.46	12.9584	22536.6	9204.72	22536.6	7959.11		x			2.83155	Q99873|ANM1_HUMAN
Q14574	DSC3	HUMAN	0	Desmocollin-3 OS=Homo sapiens OX=9606 GN=DSC3 PE=1 SV=3	47.65	99969	1	1	-1.60707	15.3528	13.7457	41846.5	15886.5	41846.5	13736.7		x			3.04633	Q14574|DSC3_HUMAN
P68431	H31	HUMAN;P84243	0	Histone H3.1 OS=Homo sapiens OX=9606 GN=H3C1 PE=1 SV=2	35.93	15404.1	1	1	-1.67493	17.9573	16.2824	254507	92180.9	254507	79706.7		x			3.19305	P68431|H31_HUMAN;P84243|H33_HUMAN;Q16695|H31T_HUMAN;Q6NXT2|H3C_HUMAN;Q71DI3|H32_HUMAN
P06732	KCRM	HUMAN	0	Creatine kinase M-type OS=Homo sapiens OX=9606 GN=CKM PE=1 SV=2	55.27	43101.1	1	1	-1.76454	16.4819	14.7173	91524.3	31153.2	91524.3	26937.4		x			3.39766	P06732|KCRM_HUMAN
Q9UHB7	AFF4	HUMAN	0	AF4/FMR2 family member 4 OS=Homo sapiens OX=9606 GN=AFF4 PE=1 SV=1	63.65	127459	1	1	-1.96516	13.7871	11.8219	14136	0	14136	0		x			Infinity	Q9UHB7|AFF4_HUMAN
					10666.5	NaN	225	249	-0.0726986	31.6323	31.5596	3328624145	3660381136	3328624128	3165046016					1.05168
P03243	E1B55	ADE05		E1B 55 kDa protein OS=Human adenovirus C serotype 5 OX=28285 PE=1 SV=1	550.17	55000	11	12	-2.02809	18.3962	16.3681	344983	97820.1	344983	84582.7				x	4.07865	P03243|E1B55_ADE05
